# Supplementary material for: MAE-seq refines regulatory elements across the genome
Source: Nucleic Acids Res. 2023 Dec 1;52(2):e9. doi: 10.1093/nar/gkad1129 (PMC10810209; doi:10.1093/nar/gkad1129)
Supplement: gkad1129_supplemental_files [file gkad1129_supplemental_files.zip]

Archive with 8 entries (8 files):
- Supplementary Material-N24.pdf
- Table S1.XLS.xls
- Table S2.XLS.xls
- Table S3.XLS.xls
- Table S4.XLS.xls
- Table S5.XLS.xlsx
- TableS6.csv
- TableS7.csv
