# Supplementary material for: MAE-seq refines regulatory elements across the genome
Source: Nucleic Acids Res. 2023 Dec 1;52(2):e9. doi: 10.1093/nar/gkad1129 (PMC10810209; doi:10.1093/nar/gkad1129)
Supplement: gkad1129_supplemental_files [file gkad1129_supplemental_files.zip › Table S1.XLS.xls]

## Sheet: Sheet1
sequences of mESCs cell validation				novel enhancers validation(mESCs)
chr5	138612738	138612762		chr1	50684730	50684754
chr8	107956382	107956406		chr2	100876218	100876242
chr3	94388046	94388070		chr5	69909287	69909311
chr6	92529071	92529095		chr10	102579046	102579070
chr15	102219671	102219696		chr13	75240673	75240698
chr11	102464470	102464494		chr14	44304002	44304026
chr10	115947990	115948014		chr15	42593642	42593666
chr15	102227699	102227724		chr18	72539011	72539035
chr13	111916457	111916481		chr17	72541475	72541500
chr10	100007407	100007431		chrX	67932744	67932768
chr1	166967125	166967149
chr1	166970460	166970484
chr11	66970882	66970906		20 sequences enriched for non-fluorescent cells
chr11	66971088	66971112		chr10	122109641	122109665
chr12	54989646	54989670		chr10	21744354	21744378
chr12	55076088	55076112		chr1	101755127	101755151
chr12	55080061	55080085		chr11	104634897	104634921
chr19	9194048	9194072		chr12	115622243	115622267
chr19	9195283	9195307		chr13	11329090	11329114
chr19	9196926	9196950		chr14	90997574	90997598
chr1	9919800	9919824		chr15	40394402	40394426
chr1	9920202	9920226		chr16	26131527	26131551
chr2	10071068	10071092		chr1	67723813	67723837
chr2	10073516	10073540		chr16	84437252	84437276
chr5	79434220	79434244		chr17	58864852	58864876
chr5	79460545	79460569		chr18	16003828	16003852
chr5	79479036	79479060		chr18	75250265	75250289
chr10	72574442	72574466		chr1	9023409	9023433
chr10	72583390	72583414		chr19	19940515	19940539
chr10	72743346	72743370		chr2	105619788	105619812
chr2	170635995	170636019		chr2	48634640	48634664
chr16	81562109	81562133		chr3	11773411	11773435
chr16	81563470	81563494		chr4	20587915	20587939
chr16	81899312	81899336
chr1	68189990	68190014
chr16	81902218	81902242
chr3	90554164	90554188
chr3	90575889	90575913
chr5	125894240	125894264
chr5	125896967	125896991
sequences of HEK293T cell validation
chr1	933960	933985
chr1	24622876	24622901
chr10	25156463	25156488
chr11	110775364	110775389
chr12	13064978	13065003
chr13	114610659	114610684
chr14	21729533	21729558
chr17	64511482	64511505
chr15	68033748	68033771
chrX	41614028	41614051
chr5	133149603	133149626
chr11	21500643	21500666
chr18	24001089	24001112
chr15	78714741	78714764
chr10	24653201	24653224
chr1	54539619	54539642
chr3	133758898	133758921
chr1	200977658	200977681
chr13	65392905	65392928
chr3	141518069	141518092
chr16	84836008	84836031
chr16	30577380	30577403
chrX	17142651	17142674
chr10	58669349	58669372
chrX	69278580	69278603
chr6	120418335	120418358
chr9	76923065	76923088
chr11	111939005	111939028
chr3	151051883	151051906
chr11	77162409	77162432
chr15	65843334	65843357
chr4	24759291	24759314
chr15	60473033	60473056
chr2	80615204	80615227
chr1	54836177	54836200
chr4	80547609	80547632
chr4	72625171	72625194
chr17	49225421	49225444
chr5	36238855	36238878
chr18	22470951	22470974
