# Supplementary material for: MAE-seq refines regulatory elements across the genome
Source: Nucleic Acids Res. 2023 Dec 1;52(2):e9. doi: 10.1093/nar/gkad1129 (PMC10810209; doi:10.1093/nar/gkad1129)
Supplement: gkad1129_supplemental_files [file gkad1129_supplemental_files.zip › Table S2.XLS.xls]

## Sheet: stats
	number	percentage
MAE-seq total site	626879	1
MAE-seq known site	407256	0.649656
MAE-seq novel site	219623	0.350344
Category	# total loci	#overlapped with MAE-seq	Percentage	#MAE-seq sequences	Percentage
H3K4me1	129869	107267	0.826	190030	0.466611
H3K27ac	33582	26849	0.7995	45430	0.111551
DHS	113762	94572	0.8313	300568	0.738032
Oct4	5515	3904	0.7079	6950	0.0170654
Sox2	36325	26418	0.7273	42006	0.103144
Nanog	13341	10222	0.7662	19249	0.0472651

## Sheet: data source
DNase-seq, ATAC-seq and ChIP-seq data sources
target	biosample	Lab		GEO accession
MAE-seq	Mus musculus 129 ES-E14	Yubo Zhang, (this study)		GSE149028
	Homo sapiens HEK293T
H3K4me1	Mus musculus 129 ES-E14	Ross Hardison, PennState		GSE136454
H3K27ac	Mus musculus 129 ES-E14	Bing Ren, UCSD		GSM1000126
H3K27me3	Mus musculus 129 ESC	Jianlong Wang，CUIMC		GSM5968440
DHS	Mus musculus 129 ES-E14	John Stamatoyannopoulos, UW		GSM1014154
Nanog	Mus musculus 129 ES-E14	Ross Hardison, PennState		GSE136517
Oct4	Mus musculus 129 ES-E14	Ross Hardison, PennState		GSE136489
Sox2	Mus musculus 129 ES-E14	Kathrin Plath,UCLA		GSM2417143
ATAC-seq	Homo sapiens HEK293T	Yael David,MSKCC		GSM3428903
H3K27ac	Homo sapiens HEK293T	Liang Lab,Wuhan University		GSM5395703
H3K4me1	Homo sapiens HEK293T	Liang Lab,Wuhan University		GSM5395705
ATAC-seq	Mus musculus C2C12	Vittorio Sartorelli,NIH		GSM3100905
H3K27ac	Mus musculus C2C12	Dynlacht Lab,New York University School of Medicine		GSM2394801
H3K4me1	Mus musculus C2C12	Dynlacht Lab,New York University School of Medicine		GSM2394802

## Sheet: enhancer histone mark sites
chr	start	end
chr10	101831003	101831026
chr11	102679880	102679903
chr13	114359998	114360021
chr14	121737011	121737034
chr15	84683658	84683681
chr18	37806420	37806443

## Sheet: histone mark-free sites
chr	start	end
chr10	100070384	100070407
chr11	121733172	121733195
chr13	39366661	39366684
chr14	87114625	87114648
chr15	92126657	92126680
chr18	75953034	75953057

## Sheet: Validated escape enhancer site
Validated "escape enhancer" site			Interacting housekeeping genes
chr16	13775750	13775774	Rrn3
chr16	13777983	13778007
chr6	136431057	136431081	Atf7ip
chr6	136432789	136432813
chr17	84063032	84063056	Mta3
chr17	84064688	84064712
