# Supplementary material for: MAE-seq refines regulatory elements across the genome
Source: Nucleic Acids Res. 2023 Dec 1;52(2):e9. doi: 10.1093/nar/gkad1129 (PMC10810209; doi:10.1093/nar/gkad1129)
Supplement: gkad1129_supplemental_files [file gkad1129_supplemental_files.zip › Table S3.XLS.xls]

## Sheet: Sheet1
LER experiment sequence information of mESCs
MAE-seq site				Chip-seq site
chr1	136308244	136308268		chr1	136308140	136308362
chr2	59448843	59448867		chr2	59448695	59448901
chr6	56567461	56567485		chr6	56567350	56567579
chr12	81190734	81190758		chr12	81190630	81190858
chr17	66765018	66765042		chr17	66765003	66765223
LER experiment sequence information of 293T
MAE-seq site				Chip-seq site
chr1	933960	933985		chr1	933860	934085
chr1	243964740	243964765		chr1	243964526	243964799
chr10	238241	238266		chr10	238141	2382366
chr11	17429543	17429568		chr11	17429443	17429698
chr14	69010959	69010984		chr14	69010859	69011084
