# Supplementary material for: MAE-seq refines regulatory elements across the genome
Source: Nucleic Acids Res. 2023 Dec 1;52(2):e9. doi: 10.1093/nar/gkad1129 (PMC10810209; doi:10.1093/nar/gkad1129)
Supplement: gkad1129_supplemental_files [file gkad1129_supplemental_files.zip › Table S4.XLS.xls]

## Sheet: Sheet1
Six MAE-seq endogenous activation sites					Six endogenous activation sites primer(5'-3')							Six endogenous activation sites sgRNA(5'-3')
Chromosome	Starting point	End position	Gene name		slc24a2 Forward		CCCAGAGTAGCACAGGGTCA				Slc24a2	S-E159-F	CACCTCAAGTCAGCACAATCCAAC
chr4	87000789	87000814	Mllt3		slc24a2 Reverse		GTAGTCTCCCTGGGTGTGCT					S-E159-R	AAACGTTGGATTGTGCTGACTTGA
chr18	20401108	20401131	Focad		Dsg1c Forward		GCTGCCCTGCTGCTCACTTC				Dsg1c	D-E8-F	CACCGTCTGGAATTGACACTCCCA
chr11	110980320	110980345	Kcnj2		Dsg1c Reverse		TGCCTTCTGATGGAATGCCACTTG					D-E8-R	AAACTGGGAGTGTCAATTCCAGAC
chr2	67010030	67010053	STK39		KCNJ2 Forward		ATCATTGACGCCTTCATCATTG				KCNJ2	K-E9-F	CACCTTCTGTGGTTCGCCAGACTG
chr5	130290644	130290669	Psph		KCNJ2 Reverse		GCATTGTGACTGAAGACAAGAG					K-E9-R	AAACCAGTCTGGCGAACCACAGAA
chr5	128527525	128527550	Tmem132d		Gm1322 Forward		GCCGGTGCAAGCTCTTCCAG				Gm1322	G+E78-F	CACCAGGCCACTGAGGTGTTGGCA
					Gm1322 Reverse		ACTCCATCTTCAGGCTCTCCACAC					G+E78-R	AAACTGCCAACACCTCAGTGGCCT
CDH1 enhancer knockout sites					Psph Forward		GTTCCTCATCTCTGGTGGCTTTCG				Psph	P+E139-F	CACCGTGCCAGAGTATATTTAGAG
Chromosome	Starting point	End position			Psph Reverse		GGCTGTCGGCTGCATCTCATC					P+E139-R	AAACCTCTAAATATACTCTGGCAC
chr8	109102515	109102540									Tmem132d	T+E1-F	CACCTTCACCATCCACCTCTTGGA
chr8	109211056	109211081			Proliferation gene qPCR primer(5'-3')							T+E1-R	AAACTCCAAGAGGTGGATGGTGAA
chr8	109499125	109499150			Mcm2 Forward		AGAGGATGGCGAGGAGGATGAAG
					Mcm2 Reverse		AAGTTCTTGAAGCGGTGGTGGATC
CDH1 qPCR primer(5'-3')					Pcna Forward		TGAAGAAGGTGCTGGAGGCTCTC
Forward primer	CTGAGATGGACAGAGAAGAC				Pcna Reverse		AGCTGTACCAAGGAGACGTGAGAC
Reverse primer	CATTGACGTCTAACAGGACC
CRISPR/Cas9 knockout verification primer(5'-3')
Ce1 Forward primer	CTCAGACTCAGAGATCCCTC
Ce1 Reverse primer	CTCTGCCTCTTGTAGGGAAG
Ce2 Forward primer	TCCATCAGATTGGCCTGTAG
Ce2 Reverse primer	AACTGCTCTGAGCACCAGAC
Ce3 Forward primer	GTCAGTGCTCTTATCTGCTG
Ce3 Reverse primer	GCAGAGCTGTCTACATAGTG
