# Supplementary material for: MAE-seq refines regulatory elements across the genome
Source: Nucleic Acids Res. 2023 Dec 1;52(2):e9. doi: 10.1093/nar/gkad1129 (PMC10810209; doi:10.1093/nar/gkad1129)
Supplement: gkad1129_supplemental_files [file gkad1129_supplemental_files.zip › Table S5.XLS.xlsx]

## Sheet: mESCs
chr10	100005720	100005744	known
chr10	100007268	100007292	known
chr10	100007407	100007431	known
chr10	100009826	100009850	known
chr10	100027788	100027812	known
chr10	100029289	100029313	known
chr10	100037517	100037541	known
chr10	100040932	100040956	known
chr10	100041043	100041067	known
chr10	100046915	100046939	known
chr10	100049658	100049682	known
chr10	100057045	100057069	known
chr10	10005747	10005771	known
chr10	10006301	10006325	known
chr10	100065932	100065956	known
chr10	10006851	10006875	known
chr10	100069554	100069578	known
chr10	10007565	10007589	known
chr10	100075967	100075991	known
chr10	100077666	100077690	known
chr10	10007805	10007829	known
chr10	100078733	100078757	known
chr10	100083951	100083975	known
chr10	100087198	100087222	known
chr10	100092386	100092410	known
chr10	100093564	100093588	known
chr10	100094349	100094373	known
chr10	100106465	100106489	known
chr10	100108064	100108088	known
chr10	10011091	10011115	known
chr10	100135973	100135997	known
chr10	100144786	100144810	known
chr10	100163562	100163586	known
chr10	100182414	100182438	known
chr10	10019737	10019761	known
chr10	100204144	100204168	known
chr10	100204362	100204386	known
chr10	100205667	100205691	known
chr10	10020690	10020714	known
chr10	100218504	100218528	known
chr10	10022022	10022046	known
chr10	100231300	100231324	known
chr10	100235554	100235578	known
chr10	10024334	10024358	known
chr10	10024657	10024681	known
chr10	10025569	10025593	known
chr10	100282672	100282696	known
chr10	100282860	100282884	known
chr10	100286469	100286493	known
chr10	100286754	100286778	known
chr10	10028905	10028929	known
chr10	100301827	100301851	known
chr10	100303677	100303701	known
chr10	10030369	10030393	known
chr10	100305653	100305677	known
chr10	100307202	100307226	known
chr10	100307978	100308002	known
chr10	100317688	100317712	known
chr10	100318420	100318444	known
chr10	100326439	100326463	known
chr10	100326735	100326759	known
chr10	10035148	10035172	known
chr10	100363931	100363955	known
chr10	100365287	100365311	known
chr10	100367063	100367087	known
chr10	100370602	100370626	known
chr10	100379482	100379506	known
chr10	100380738	100380762	known
chr10	100380959	100380983	known
chr10	10038184	10038208	known
chr10	100382309	100382333	known
chr10	10039893	10039917	known
chr10	100423005	100423029	known
chr10	100431420	100431444	known
chr10	10044324	10044348	known
chr10	10047785	10047809	known
chr10	100514965	100514989	known
chr10	100517333	100517357	known
chr10	10053415	10053439	known
chr10	10054029	10054053	known
chr10	10054218	10054242	known
chr10	10055559	10055583	known
chr10	100562110	100562134	known
chr10	100562390	100562414	known
chr10	10057430	10057454	known
chr10	100576139	100576163	known
chr10	100585243	100585267	known
chr10	100586183	100586207	known
chr10	100586528	100586552	known
chr10	100633311	100633335	known
chr10	100661677	100661701	known
chr10	10072972	10072996	known
chr10	100734515	100734539	known
chr10	100736030	100736054	known
chr10	10073899	10073923	known
chr10	10077548	10077572	known
chr10	100781245	100781269	known
chr10	100784720	100784744	known
chr10	100815864	100815888	known
chr10	100835391	100835415	known
chr10	100835682	100835706	known
chr10	100836181	100836205	known
chr10	100837230	100837254	known
chr10	100838860	100838884	known
chr10	100900677	100900701	known
chr10	100900903	100900927	known
chr10	100903816	100903840	known
chr10	10091985	10092009	known
chr10	10092159	10092183	known
chr10	10094953	10094977	known
chr10	100950244	100950268	known
chr10	100951255	100951279	known
chr10	100958733	100958757	known
chr10	101013466	101013490	known
chr10	101013806	101013830	known
chr10	101022448	101022472	known
chr10	10103088	10103112	known
chr10	10103404	10103428	known
chr10	101045324	101045348	known
chr10	10106578	10106602	known
chr10	10107801	10107825	known
chr10	10110702	10110726	known
chr10	10110785	10110809	known
chr10	10111278	10111302	known
chr10	10115492	10115516	known
chr10	10115663	10115687	known
chr10	10116130	10116154	known
chr10	10116690	10116714	known
chr10	10118485	10118509	known
chr10	101187065	101187089	known
chr10	101220088	101220112	known
chr10	101240711	101240735	known
chr10	101240918	101240942	known
chr10	101241897	101241921	known
chr10	10128804	10128828	known
chr10	10129006	10129030	known
chr10	101354826	101354850	known
chr10	101358286	101358310	known
chr10	101358941	101358965	known
chr10	101425194	101425218	known
chr10	10143609	10143633	known
chr10	10144361	10144385	known
chr10	10146002	10146026	known
chr10	101477117	101477141	known
chr10	101477652	101477676	known
chr10	101539699	101539723	known
chr10	10159304	10159328	known
chr10	101612078	101612102	known
chr10	101619718	101619742	known
chr10	101620924	101620948	known
chr10	101621354	101621378	known
chr10	101630859	101630883	known
chr10	101636639	101636663	known
chr10	101645942	101645966	known
chr10	101647053	101647077	known
chr10	10165249	10165273	known
chr10	10170036	10170060	known
chr10	101704655	101704679	known
chr10	101706077	101706101	known
chr10	10176388	10176412	known
chr10	101784756	101784780	known
chr10	10179217	10179241	known
chr10	10182026	10182050	known
chr10	101831002	101831026	known
chr10	101831395	101831419	known
chr10	10183166	10183190	known
chr10	10183296	10183320	known
chr10	101833667	101833691	known
chr10	101840720	101840744	known
chr10	10185681	10185705	known
chr10	101880872	101880896	known
chr10	101896324	101896348	known
chr10	101898658	101898682	known
chr10	101904103	101904127	known
chr10	10190488	10190512	known
chr10	101907877	101907901	known
chr10	101909101	101909125	known
chr10	101910411	101910435	known
chr10	10195570	10195594	known
chr10	101962551	101962575	known
chr10	102038173	102038197	known
chr10	102083666	102083690	known
chr10	102086015	102086039	known
chr10	102119352	102119376	known
chr10	102119819	102119843	known
chr10	102127421	102127445	known
chr10	102129996	102130020	known
chr10	102130933	102130957	known
chr10	102144824	102144848	known
chr10	102146615	102146639	known
chr10	102146768	102146792	known
chr10	102166130	102166154	known
chr10	102171625	102171649	known
chr10	102192864	102192888	known
chr10	102195040	102195064	known
chr10	102234226	102234250	known
chr10	102254840	102254864	known
chr10	102255223	102255247	known
chr10	102256484	102256508	known
chr10	102257790	102257814	known
chr10	102258041	102258065	known
chr10	102258891	102258915	known
chr10	102301661	102301685	known
chr10	102304539	102304563	known
chr10	102330989	102331013	known
chr10	102341985	102342009	known
chr10	102343171	102343195	known
chr10	102357473	102357497	known
chr10	102358920	102358944	known
chr10	102359930	102359954	known
chr10	102369288	102369312	known
chr10	102376021	102376045	known
chr10	102376792	102376816	known
chr10	102377348	102377372	known
chr10	102379699	102379723	known
chr10	102405937	102405961	known
chr10	102406295	102406319	known
chr10	102407562	102407586	known
chr10	102408270	102408294	known
chr10	102424963	102424987	known
chr10	10247246	10247270	known
chr10	10247944	10247968	known
chr10	102488325	102488349	known
chr10	102488574	102488598	known
chr10	102488875	102488899	known
chr10	102492166	102492190	known
chr10	102499363	102499387	known
chr10	102573210	102573234	known
chr10	102591457	102591481	known
chr10	102607194	102607218	known
chr10	102607277	102607301	known
chr10	102619991	102620015	known
chr10	102634385	102634409	known
chr10	102658684	102658708	known
chr10	102659210	102659234	known
chr10	102679257	102679281	known
chr10	102686112	102686136	known
chr10	102687829	102687853	known
chr10	102688069	102688093	known
chr10	102688680	102688704	known
chr10	102690091	102690115	known
chr10	102692243	102692267	known
chr10	102694711	102694735	known
chr10	102696180	102696204	known
chr10	102697896	102697920	known
chr10	10269908	10269932	known
chr10	102716631	102716655	known
chr10	10272306	10272330	known
chr10	10272488	10272512	known
chr10	102735114	102735138	known
chr10	102736554	102736578	known
chr10	102739154	102739178	known
chr10	102766499	102766523	known
chr10	102767946	102767970	known
chr10	102775215	102775239	known
chr10	102784072	102784096	known
chr10	10278697	10278721	known
chr10	102808093	102808117	known
chr10	102808821	102808845	known
chr10	102810475	102810499	known
chr10	102823927	102823951	known
chr10	102825135	102825159	known
chr10	102826633	102826657	known
chr10	102827301	102827325	known
chr10	102833837	102833861	known
chr10	102833959	102833983	known
chr10	102835764	102835788	known
chr10	102839136	102839160	known
chr10	102864075	102864099	known
chr10	102866534	102866558	known
chr10	102866839	102866863	known
chr10	102867095	102867119	known
chr10	102867130	102867154	known
chr10	102867403	102867427	known
chr10	102870691	102870715	known
chr10	102870749	102870773	known
chr10	102871753	102871777	known
chr10	102891523	102891547	known
chr10	102904098	102904122	known
chr10	102904444	102904468	known
chr10	102904623	102904647	known
chr10	102907270	102907294	known
chr10	102972010	102972034	known
chr10	102993907	102993931	known
chr10	103005748	103005772	known
chr10	103005813	103005837	known
chr10	103006094	103006118	known
chr10	103007683	103007707	known
chr10	10300788	10300812	known
chr10	103015440	103015464	known
chr10	10301625	10301649	known
chr10	103018733	103018757	known
chr10	103027315	103027339	known
chr10	103028673	103028697	known
chr10	10304226	10304250	known
chr10	103106149	103106173	known
chr10	103106426	103106450	known
chr10	103127921	103127945	known
chr10	103159641	103159665	known
chr10	103162317	103162341	known
chr10	103174946	103174970	known
chr10	103175997	103176021	known
chr10	10318323	10318347	known
chr10	103187212	103187236	known
chr10	103189313	103189337	known
chr10	103300720	103300744	known
chr10	103302893	103302917	known
chr10	103329535	103329559	known
chr10	103370980	103371004	known
chr10	103373465	103373489	known
chr10	103374992	103375016	known
chr10	103375703	103375727	known
chr10	103434204	103434228	known
chr10	103437177	103437201	known
chr10	103437961	103437985	known
chr10	103440242	103440266	known
chr10	103448142	103448166	known
chr10	103448343	103448367	known
chr10	103449704	103449728	known
chr10	103449989	103450013	known
chr10	103453272	103453296	known
chr10	103453299	103453323	known
chr10	103453550	103453574	known
chr10	103507474	103507498	known
chr10	10375880	10375904	known
chr10	10377512	10377536	known
chr10	10380114	10380138	known
chr10	103814386	103814410	known
chr10	103831731	103831755	known
chr10	10383576	10383600	known
chr10	10386320	10386344	known
chr10	103908714	103908738	known
chr10	103913642	103913666	known
chr10	103924685	103924709	known
chr10	103925175	103925199	known
chr10	103929585	103929609	known
chr10	103946481	103946505	known
chr10	103949735	103949759	known
chr10	103950128	103950152	known
chr10	103951269	103951293	known
chr10	103984286	103984310	known
chr10	104016391	104016415	known
chr10	10407029	10407053	known
chr10	10408727	10408751	known
chr10	104091150	104091174	known
chr10	10410872	10410896	known
chr10	104114761	104114785	known
chr10	104130638	104130662	known
chr10	104130997	104131021	known
chr10	104132218	104132242	known
chr10	104180331	104180355	known
chr10	104182050	104182074	known
chr10	104184747	104184771	known
chr10	10418931	10418955	known
chr10	104192877	104192901	known
chr10	10419340	10419364	known
chr10	104200529	104200553	known
chr10	10425337	10425361	known
chr10	104265494	104265518	known
chr10	10426618	10426642	known
chr10	104285533	104285557	known
chr10	104290959	104290983	known
chr10	104292456	104292480	known
chr10	10430361	10430385	known
chr10	10435147	10435171	known
chr10	10436809	10436833	known
chr10	10439261	10439285	known
chr10	104420274	104420298	known
chr10	10443626	10443650	known
chr10	10446702	10446726	known
chr10	10449869	10449893	known
chr10	104518091	104518115	known
chr10	10453760	10453784	known
chr10	104544188	104544212	known
chr10	104546848	104546872	known
chr10	104548587	104548611	known
chr10	104554340	104554364	known
chr10	104554660	104554684	known
chr10	104559364	104559388	known
chr10	104560420	104560444	known
chr10	104570741	104570765	known
chr10	104570906	104570930	known
chr10	104571343	104571367	known
chr10	104572756	104572780	known
chr10	104575094	104575118	known
chr10	104576987	104577011	known
chr10	104579903	104579927	known
chr10	104583999	104584023	known
chr10	10459144	10459168	known
chr10	104600545	104600569	known
chr10	104604303	104604327	known
chr10	10461929	10461953	known
chr10	104627813	104627837	known
chr10	104628645	104628669	known
chr10	104638480	104638504	known
chr10	104652207	104652231	known
chr10	104652618	104652642	known
chr10	104652824	104652848	known
chr10	10465450	10465474	known
chr10	104658057	104658081	known
chr10	104658816	104658840	known
chr10	104661302	104661326	known
chr10	104663692	104663716	known
chr10	104665040	104665064	known
chr10	104665160	104665184	known
chr10	104668757	104668781	known
chr10	104675248	104675272	known
chr10	104696697	104696721	known
chr10	10470451	10470475	known
chr10	10471615	10471639	known
chr10	104718570	104718594	known
chr10	104721002	104721026	known
chr10	104758700	104758724	known
chr10	104761184	104761208	known
chr10	104765483	104765507	known
chr10	10477382	10477406	known
chr10	104777697	104777721	known
chr10	104784617	104784641	known
chr10	104786635	104786659	known
chr10	104787832	104787856	known
chr10	104790562	104790586	known
chr10	104808106	104808130	known
chr10	104811710	104811734	known
chr10	104816855	104816879	known
chr10	10481814	10481838	known
chr10	104822615	104822639	known
chr10	104835384	104835408	known
chr10	104836398	104836422	known
chr10	104836531	104836555	known
chr10	104848529	104848553	known
chr10	104851581	104851605	known
chr10	104851756	104851780	known
chr10	104853475	104853499	known
chr10	104856500	104856524	known
chr10	104864878	104864902	known
chr10	104872795	104872819	known
chr10	104873515	104873539	known
chr10	104899510	104899534	known
chr10	104900192	104900216	known
chr10	104904289	104904313	known
chr10	104908869	104908893	known
chr10	104912540	104912564	known
chr10	104915446	104915470	known
chr10	104915670	104915694	known
chr10	104919972	104919996	known
chr10	104922266	104922290	known
chr10	104923825	104923849	known
chr10	104932891	104932915	known
chr10	104938557	104938581	known
chr10	104938586	104938610	known
chr10	104941298	104941322	known
chr10	104950391	104950415	known
chr10	104954752	104954776	known
chr10	104958845	104958869	known
chr10	104959301	104959325	known
chr10	104971157	104971181	known
chr10	104971776	104971800	known
chr10	104972911	104972935	known
chr10	104973488	104973512	known
chr10	104975104	104975128	known
chr10	104976116	104976140	known
chr10	104978353	104978377	known
chr10	104980779	104980803	known
chr10	104982851	104982875	known
chr10	104989530	104989554	known
chr10	104997299	104997323	known
chr10	104998402	104998426	known
chr10	105010808	105010832	known
chr10	105012672	105012696	known
chr10	105016599	105016623	known
chr10	105019386	105019410	known
chr10	105029887	105029911	known
chr10	105033310	105033334	known
chr10	105033636	105033660	known
chr10	105040748	105040772	known
chr10	105043411	105043435	known
chr10	10506489	10506513	known
chr10	105075740	105075764	known
chr10	105077437	105077461	known
chr10	105080033	105080057	known
chr10	10509358	10509382	known
chr10	105099414	105099438	known
chr10	105121243	105121267	known
chr10	105142005	105142029	known
chr10	105146434	105146458	known
chr10	105153524	105153548	known
chr10	105154685	105154709	known
chr10	105156273	105156297	known
chr10	105166324	105166348	known
chr10	105168822	105168846	known
chr10	105169336	105169360	known
chr10	105181416	105181440	known
chr10	105193884	105193908	known
chr10	105197484	105197508	known
chr10	105202574	105202598	known
chr10	105203224	105203248	known
chr10	105204104	105204128	known
chr10	105207571	105207595	known
chr10	105208882	105208906	known
chr10	105212176	105212200	known
chr10	105231404	105231428	known
chr10	105232187	105232211	known
chr10	105238309	105238333	known
chr10	105241802	105241826	known
chr10	105242029	105242053	known
chr10	105254300	105254324	known
chr10	105255844	105255868	known
chr10	105255929	105255953	known
chr10	105257053	105257077	known
chr10	10525829	10525853	known
chr10	10526124	10526148	known
chr10	105263298	105263322	known
chr10	105269796	105269820	known
chr10	105272194	105272218	known
chr10	105279293	105279317	known
chr10	105291174	105291198	known
chr10	105303149	105303173	known
chr10	10530392	10530416	known
chr10	105306704	105306728	known
chr10	10531924	10531948	known
chr10	10532704	10532728	known
chr10	10533167	10533191	known
chr10	105363154	105363178	known
chr10	105364096	105364120	known
chr10	105375847	105375871	known
chr10	10538407	10538431	known
chr10	105385103	105385127	known
chr10	105394990	105395014	known
chr10	105395233	105395257	known
chr10	105421041	105421065	known
chr10	105429230	105429254	known
chr10	105430648	105430672	known
chr10	105430678	105430702	known
chr10	105431117	105431141	known
chr10	105442198	105442222	known
chr10	10547730	10547754	known
chr10	105513143	105513167	known
chr10	105514954	105514978	known
chr10	105517037	105517061	known
chr10	105531573	105531597	known
chr10	105545132	105545156	known
chr10	105550292	105550316	known
chr10	10555232	10555256	known
chr10	105554522	105554546	known
chr10	105568494	105568518	known
chr10	105569920	105569944	known
chr10	105573301	105573325	known
chr10	10557431	10557455	known
chr10	10557589	10557613	known
chr10	105616798	105616822	known
chr10	105640786	105640810	known
chr10	10566126	10566150	known
chr10	10567192	10567216	known
chr10	105676775	105676799	known
chr10	105676816	105676840	known
chr10	105679458	105679482	known
chr10	105681594	105681618	known
chr10	10568783	10568807	known
chr10	10571076	10571100	known
chr10	105729233	105729257	known
chr10	105734051	105734075	known
chr10	105814556	105814580	known
chr10	105815394	105815418	known
chr10	10582390	10582414	known
chr10	105853415	105853439	known
chr10	105853757	105853781	known
chr10	105853985	105854009	known
chr10	105855977	105856001	known
chr10	105896736	105896760	known
chr10	105897524	105897548	known
chr10	105898091	105898115	known
chr10	105898929	105898953	known
chr10	105899744	105899768	known
chr10	105901277	105901301	known
chr10	105909372	105909396	known
chr10	105910468	105910492	known
chr10	105947786	105947810	known
chr10	105949332	105949356	known
chr10	106037289	106037313	known
chr10	106040765	106040789	known
chr10	106048162	106048186	known
chr10	10605241	10605265	known
chr10	10606805	10606829	known
chr10	106068678	106068702	known
chr10	106068769	106068793	known
chr10	106072809	106072833	known
chr10	106094742	106094766	known
chr10	10610356	10610380	known
chr10	106108095	106108119	known
chr10	106117573	106117597	known
chr10	106118788	106118812	known
chr10	106122283	106122307	known
chr10	10614583	10614607	known
chr10	106159157	106159181	known
chr10	106159632	106159656	known
chr10	106166312	106166336	known
chr10	106171242	106171266	known
chr10	106172085	106172109	known
chr10	106209787	106209811	known
chr10	106211228	106211252	known
chr10	10621499	10621523	known
chr10	106299878	106299902	known
chr10	106299913	106299937	known
chr10	106301250	106301274	known
chr10	106317383	106317407	known
chr10	106318491	106318515	known
chr10	106368304	106368328	known
chr10	106370452	106370476	known
chr10	106387584	106387608	known
chr10	106389454	106389478	known
chr10	106473905	106473929	known
chr10	106474664	106474688	known
chr10	106475667	106475691	known
chr10	106477052	106477076	known
chr10	106477733	106477757	known
chr10	106479147	106479171	known
chr10	10649089	10649113	known
chr10	106532846	106532870	known
chr10	106533131	106533155	known
chr10	106533636	106533660	known
chr10	106549689	106549713	known
chr10	106560188	106560212	known
chr10	106561115	106561139	known
chr10	106561141	106561165	known
chr10	106574241	106574265	known
chr10	106575025	106575049	known
chr10	10658898	10658922	known
chr10	10660906	10660930	known
chr10	106610395	106610419	known
chr10	10662428	10662452	known
chr10	106634862	106634886	known
chr10	106637576	106637600	known
chr10	106640481	106640505	known
chr10	10664399	10664423	known
chr10	106647677	106647701	known
chr10	106651664	106651688	known
chr10	106651708	106651732	known
chr10	106652542	106652566	known
chr10	10665398	10665422	known
chr10	106661716	106661740	known
chr10	106666064	106666088	known
chr10	106673942	106673966	known
chr10	106678129	106678153	known
chr10	106681675	106681699	known
chr10	106682703	106682727	known
chr10	106683315	106683339	known
chr10	106685891	106685915	known
chr10	106693846	106693870	known
chr10	106697617	106697641	known
chr10	106698130	106698154	known
chr10	106709964	106709988	known
chr10	106711575	106711599	known
chr10	106716976	106717000	known
chr10	106717754	106717778	known
chr10	106725227	106725251	known
chr10	106725631	106725655	known
chr10	106738696	106738720	known
chr10	10674394	10674418	known
chr10	106745343	106745367	known
chr10	10675004	10675028	known
chr10	10675122	10675146	known
chr10	106754748	106754772	known
chr10	106770409	106770433	known
chr10	106770931	106770955	known
chr10	106771599	106771623	known
chr10	106776348	106776372	known
chr10	106777876	106777900	known
chr10	106778039	106778063	known
chr10	106784544	106784568	known
chr10	106790525	106790549	known
chr10	106791132	106791156	known
chr10	106791830	106791854	known
chr10	106793569	106793593	known
chr10	106794744	106794768	known
chr10	106801206	106801230	known
chr10	106815061	106815085	known
chr10	106815298	106815322	known
chr10	106819731	106819755	known
chr10	106820648	106820672	known
chr10	106824838	106824862	known
chr10	106825654	106825678	known
chr10	106828256	106828280	known
chr10	10684064	10684088	known
chr10	106841606	106841630	known
chr10	106843394	106843418	known
chr10	106844902	106844926	known
chr10	106848211	106848235	known
chr10	10685034	10685058	known
chr10	106858317	106858341	known
chr10	106863007	106863031	known
chr10	106865982	106866006	known
chr10	106875595	106875619	known
chr10	106877413	106877437	known
chr10	106883488	106883512	known
chr10	106889550	106889574	known
chr10	106889825	106889849	known
chr10	106898132	106898156	known
chr10	106899818	106899842	known
chr10	106905665	106905689	known
chr10	106914990	106915014	known
chr10	106923382	106923406	known
chr10	106925107	106925131	known
chr10	106926635	106926659	known
chr10	106927192	106927216	known
chr10	106927437	106927461	known
chr10	106932051	106932075	known
chr10	106933500	106933524	known
chr10	10693355	10693379	known
chr10	106947478	106947502	known
chr10	106949159	106949183	known
chr10	106950689	106950713	known
chr10	106956881	106956905	known
chr10	106957442	106957466	known
chr10	106958539	106958563	known
chr10	106960447	106960471	known
chr10	106961363	106961387	known
chr10	106966287	106966311	known
chr10	106968192	106968216	known
chr10	106970480	106970504	known
chr10	106970673	106970697	known
chr10	106974416	106974440	known
chr10	106978858	106978882	known
chr10	106980545	106980569	known
chr10	106981266	106981290	known
chr10	106981931	106981955	known
chr10	106990497	106990521	known
chr10	106990681	106990705	known
chr10	107000564	107000588	known
chr10	107005683	107005707	known
chr10	107009657	107009681	known
chr10	107013015	107013039	known
chr10	107014768	107014792	known
chr10	107019383	107019407	known
chr10	107019698	107019722	known
chr10	107022779	107022803	known
chr10	107024058	107024082	known
chr10	107032082	107032106	known
chr10	107034568	107034592	known
chr10	107036610	107036634	known
chr10	107037322	107037346	known
chr10	107037976	107038000	known
chr10	107038011	107038035	known
chr10	107038755	107038779	known
chr10	107041999	107042023	known
chr10	107047083	107047107	known
chr10	107047931	107047955	known
chr10	107050631	107050655	known
chr10	10705541	10705565	known
chr10	107059118	107059142	known
chr10	107059220	107059244	known
chr10	107062010	107062034	known
chr10	107072180	107072204	known
chr10	107076083	107076107	known
chr10	107076561	107076585	known
chr10	107076653	107076677	known
chr10	107079231	107079255	known
chr10	107084378	107084402	known
chr10	107085284	107085308	known
chr10	107085460	107085484	known
chr10	107092546	107092570	known
chr10	107099465	107099489	known
chr10	107104725	107104749	known
chr10	10710582	10710606	known
chr10	107106208	107106232	known
chr10	107107378	107107402	known
chr10	107107450	107107474	known
chr10	107115107	107115131	known
chr10	107129252	107129276	known
chr10	107136630	107136654	known
chr10	107138467	107138491	known
chr10	107139015	107139039	known
chr10	107140962	107140986	known
chr10	107143280	107143304	known
chr10	107145819	107145843	known
chr10	107147191	107147215	known
chr10	107150297	107150321	known
chr10	107157867	107157891	known
chr10	107159102	107159126	known
chr10	107169426	107169450	known
chr10	107171214	107171238	known
chr10	10717580	10717604	known
chr10	107185966	107185990	known
chr10	107195283	107195307	known
chr10	107203683	107203707	known
chr10	107204867	107204891	known
chr10	107205914	107205938	known
chr10	107209415	107209439	known
chr10	107214167	107214191	known
chr10	107215611	107215635	known
chr10	107216618	107216642	known
chr10	107217703	107217727	known
chr10	107218523	107218547	known
chr10	107222844	107222868	known
chr10	107233128	107233152	known
chr10	107233835	107233859	known
chr10	107234597	107234621	known
chr10	107243503	107243527	known
chr10	107243721	107243745	known
chr10	107249166	107249190	known
chr10	107281635	107281659	known
chr10	107290668	107290692	known
chr10	107298272	107298296	known
chr10	107299165	107299189	known
chr10	107303610	107303634	known
chr10	10730938	10730962	known
chr10	10730968	10730992	known
chr10	107310535	107310559	known
chr10	107311369	107311393	known
chr10	107318687	107318711	known
chr10	107321604	107321628	known
chr10	107328895	107328919	known
chr10	107330102	107330126	known
chr10	107331219	107331243	known
chr10	107333500	107333524	known
chr10	107335375	107335399	known
chr10	107336959	107336983	known
chr10	107337036	107337060	known
chr10	107341256	107341280	known
chr10	107349089	107349113	known
chr10	107349305	107349329	known
chr10	107353138	107353162	known
chr10	107359968	107359992	known
chr10	107365688	107365712	known
chr10	107369716	107369740	known
chr10	107370020	107370044	known
chr10	107370761	107370785	known
chr10	107387410	107387434	known
chr10	107387898	107387922	known
chr10	107392726	107392750	known
chr10	107394567	107394591	known
chr10	107395557	107395581	known
chr10	107399793	107399817	known
chr10	107408056	107408080	known
chr10	107411910	107411934	known
chr10	107423081	107423105	known
chr10	107427684	107427708	known
chr10	107433167	107433191	known
chr10	10743796	10743820	known
chr10	107444096	107444120	known
chr10	107444337	107444361	known
chr10	107444702	107444726	known
chr10	107447286	107447310	known
chr10	10745757	10745781	known
chr10	107465231	107465255	known
chr10	10746798	10746822	known
chr10	107468332	107468356	known
chr10	107470764	107470788	known
chr10	10749258	10749282	known
chr10	107498636	107498660	known
chr10	107504626	107504650	known
chr10	107507663	107507687	known
chr10	107510254	107510278	known
chr10	107511288	107511312	known
chr10	107512303	107512327	known
chr10	107516584	107516608	known
chr10	10751836	10751860	known
chr10	107523769	107523793	known
chr10	107527120	107527144	known
chr10	10752822	10752846	known
chr10	107538482	107538506	known
chr10	107542372	107542396	known
chr10	107545316	107545340	known
chr10	107549432	107549456	known
chr10	107551039	107551063	known
chr10	107551772	107551796	known
chr10	107553436	107553460	known
chr10	107556202	107556226	known
chr10	107556643	107556667	known
chr10	107557215	107557239	known
chr10	107557829	107557853	known
chr10	107562460	107562484	known
chr10	107566489	107566513	known
chr10	107568127	107568151	known
chr10	107568362	107568386	known
chr10	107571532	107571556	known
chr10	107571551	107571575	known
chr10	107583807	107583831	known
chr10	107586134	107586158	known
chr10	107596128	107596152	known
chr10	107597324	107597348	known
chr10	107598264	107598288	known
chr10	107601078	107601102	known
chr10	107604728	107604752	known
chr10	107605193	107605217	known
chr10	107608438	107608462	known
chr10	107611803	107611827	known
chr10	107616235	107616259	known
chr10	107616895	107616919	known
chr10	107616944	107616968	known
chr10	107618161	107618185	known
chr10	107622004	107622028	known
chr10	107624925	107624949	known
chr10	107625188	107625212	known
chr10	107629502	107629526	known
chr10	107637282	107637306	known
chr10	107640273	107640297	known
chr10	107649630	107649654	known
chr10	107649875	107649899	known
chr10	107662473	107662497	known
chr10	10766376	10766400	known
chr10	107664504	107664528	known
chr10	107666497	107666521	known
chr10	107677759	107677783	known
chr10	107678905	107678929	known
chr10	107694793	107694817	known
chr10	107706497	107706521	known
chr10	107707191	107707215	known
chr10	107708785	107708809	known
chr10	107711710	107711734	known
chr10	107712174	107712198	known
chr10	107712303	107712327	known
chr10	107712502	107712526	known
chr10	107714203	107714227	known
chr10	107715801	107715825	known
chr10	107716332	107716356	known
chr10	107718695	107718719	known
chr10	107719138	107719162	known
chr10	107728920	107728944	known
chr10	10772898	10772922	known
chr10	107733723	107733747	known
chr10	107737111	107737135	known
chr10	107737361	107737385	known
chr10	107739068	107739092	known
chr10	107744335	107744359	known
chr10	107747321	107747345	known
chr10	107751711	107751735	known
chr10	107755129	107755153	known
chr10	107764505	107764529	known
chr10	107767263	107767287	known
chr10	107767701	107767725	known
chr10	107777513	107777537	known
chr10	107777895	107777919	known
chr10	107778764	107778788	known
chr10	107782022	107782046	known
chr10	107783564	107783588	known
chr10	107785130	107785154	known
chr10	107787885	107787909	known
chr10	107793276	107793300	known
chr10	107793513	107793537	known
chr10	107800404	107800428	known
chr10	107808903	107808927	known
chr10	107815964	107815988	known
chr10	10781664	10781688	known
chr10	107818456	107818480	known
chr10	107818849	107818873	known
chr10	107824610	107824634	known
chr10	107830280	107830304	known
chr10	107838168	107838192	known
chr10	107841782	107841806	known
chr10	107843910	107843934	known
chr10	107846974	107846998	known
chr10	107847715	107847739	known
chr10	107854204	107854228	known
chr10	10785551	10785575	known
chr10	107862080	107862104	known
chr10	107862687	107862711	known
chr10	107863405	107863429	known
chr10	107869806	107869830	known
chr10	10787301	10787325	known
chr10	107873116	107873140	known
chr10	107876090	107876114	known
chr10	107882575	107882599	known
chr10	107885097	107885121	known
chr10	107885763	107885787	known
chr10	107890344	107890368	known
chr10	107893904	107893928	known
chr10	107895596	107895620	known
chr10	107898563	107898587	known
chr10	107906138	107906162	known
chr10	107911869	107911893	known
chr10	107914126	107914150	known
chr10	107915445	107915469	known
chr10	10792373	10792397	known
chr10	10792553	10792577	known
chr10	107938838	107938862	known
chr10	107939138	107939162	known
chr10	107940142	107940166	known
chr10	107940893	107940917	known
chr10	10794394	10794418	known
chr10	107945180	107945204	known
chr10	107947050	107947074	known
chr10	107952858	107952882	known
chr10	107957795	107957819	known
chr10	107958677	107958701	known
chr10	107959234	107959258	known
chr10	107964340	107964364	known
chr10	107965705	107965729	known
chr10	107966114	107966138	known
chr10	107970124	107970148	known
chr10	107973807	107973831	known
chr10	107973989	107974013	known
chr10	107974340	107974364	known
chr10	107981135	107981159	known
chr10	107986054	107986078	known
chr10	107989632	107989656	known
chr10	107989950	107989974	known
chr10	107991367	107991391	known
chr10	107991674	107991698	known
chr10	107993044	107993068	known
chr10	108007759	108007783	known
chr10	108015717	108015741	known
chr10	108017368	108017392	known
chr10	108019137	108019161	known
chr10	108019219	108019243	known
chr10	108022326	108022350	known
chr10	10803376	10803400	known
chr10	108033954	108033978	known
chr10	108042777	108042801	known
chr10	108042896	108042920	known
chr10	108057409	108057433	known
chr10	108059390	108059414	known
chr10	108059836	108059860	known
chr10	108060620	108060644	known
chr10	108063607	108063631	known
chr10	108068693	108068717	known
chr10	108068751	108068775	known
chr10	108070761	108070785	known
chr10	108079010	108079034	known
chr10	108085650	108085674	known
chr10	108087648	108087672	known
chr10	108104012	108104036	known
chr10	108115797	108115821	known
chr10	108135205	108135229	known
chr10	108135661	108135685	known
chr10	108140159	108140183	known
chr10	108140919	108140943	known
chr10	108149130	108149154	known
chr10	108156635	108156659	known
chr10	108157618	108157642	known
chr10	108158215	108158239	known
chr10	108159787	108159811	known
chr10	108165618	108165642	known
chr10	108166983	108167007	known
chr10	108172522	108172546	known
chr10	108174042	108174066	known
chr10	108188915	108188939	known
chr10	108194197	108194221	known
chr10	108203908	108203932	known
chr10	108204681	108204705	known
chr10	108211211	108211235	known
chr10	108214145	108214169	known
chr10	108214852	108214876	known
chr10	108214990	108215014	known
chr10	108215912	108215936	known
chr10	108228307	108228331	known
chr10	108234284	108234308	known
chr10	108238049	108238073	known
chr10	108246404	108246428	known
chr10	108266077	108266101	known
chr10	108275764	108275788	known
chr10	108277261	108277285	known
chr10	108299324	108299348	known
chr10	108301118	108301142	known
chr10	108301735	108301759	known
chr10	108303294	108303318	known
chr10	108307557	108307581	known
chr10	108365631	108365655	known
chr10	108369910	108369934	known
chr10	108388031	108388055	known
chr10	108391008	108391032	known
chr10	108399769	108399793	known
chr10	108413682	108413706	known
chr10	108415651	108415675	known
chr10	108416802	108416826	known
chr10	108419395	108419419	known
chr10	10842316	10842340	known
chr10	108437867	108437891	known
chr10	108443057	108443081	known
chr10	108450028	108450052	known
chr10	10846241	10846265	known
chr10	108463041	108463065	known
chr10	108469163	108469187	known
chr10	10848125	10848149	known
chr10	108484312	108484336	known
chr10	10849309	10849333	known
chr10	10849867	10849891	known
chr10	108512252	108512276	known
chr10	10851554	10851578	known
chr10	108519266	108519290	known
chr10	108551195	108551219	known
chr10	108552341	108552365	known
chr10	108562464	108562488	known
chr10	108562747	108562771	known
chr10	108563259	108563283	known
chr10	108569141	108569165	known
chr10	108576677	108576701	known
chr10	108620657	108620681	known
chr10	10867581	10867605	known
chr10	108684937	108684961	known
chr10	108685269	108685293	known
chr10	108685973	108685997	known
chr10	108686067	108686091	known
chr10	108686176	108686200	known
chr10	108722267	108722291	known
chr10	10872674	10872698	known
chr10	10876020	10876044	known
chr10	108764513	108764537	known
chr10	10876604	10876628	known
chr10	10877764	10877788	known
chr10	108794829	108794853	known
chr10	108796694	108796718	known
chr10	108798058	108798082	known
chr10	108798773	108798797	known
chr10	108801063	108801087	known
chr10	108801537	108801561	known
chr10	108801735	108801759	known
chr10	108802067	108802091	known
chr10	108818930	108818954	known
chr10	108819089	108819113	known
chr10	108822903	108822927	known
chr10	108842921	108842945	known
chr10	108874179	108874203	known
chr10	108880162	108880186	known
chr10	108880665	108880689	known
chr10	108901765	108901789	known
chr10	108904329	108904353	known
chr10	108912680	108912704	known
chr10	108914156	108914180	known
chr10	108916369	108916393	known
chr10	108930869	108930893	known
chr10	108933956	108933980	known
chr10	108935622	108935646	known
chr10	10893881	10893905	known
chr10	108940438	108940462	known
chr10	108940828	108940852	known
chr10	108953641	108953665	known
chr10	108958091	108958115	known
chr10	108958577	108958601	known
chr10	108959608	108959632	known
chr10	108961330	108961354	known
chr10	108962482	108962506	known
chr10	10898443	10898467	known
chr10	108996571	108996595	known
chr10	109000236	109000260	known
chr10	109002784	109002808	known
chr10	109007996	109008020	known
chr10	109009428	109009452	known
chr10	109011440	109011464	known
chr10	109011618	109011642	known
chr10	109011653	109011677	known
chr10	109012502	109012526	known
chr10	109013327	109013351	known
chr10	109032692	109032716	known
chr10	109032987	109033011	known
chr10	109033361	109033385	known
chr10	109034783	109034807	known
chr10	109035195	109035219	known
chr10	109036581	109036605	known
chr10	109037431	109037455	known
chr10	109042287	109042311	known
chr10	109042974	109042998	known
chr10	109044654	109044678	known
chr10	109044735	109044759	known
chr10	109046594	109046618	known
chr10	10905024	10905048	known
chr10	109072497	109072521	known
chr10	109075567	109075591	known
chr10	10908836	10908860	known
chr10	109088770	109088794	known
chr10	109096782	109096806	known
chr10	109097996	109098020	known
chr10	109098293	109098317	known
chr10	109098546	109098570	known
chr10	109098640	109098664	known
chr10	109103220	109103244	known
chr10	109104643	109104667	known
chr10	109112078	109112102	known
chr10	109115012	109115036	known
chr10	109115324	109115348	known
chr10	109119097	109119121	known
chr10	10912760	10912784	known
chr10	10912877	10912901	known
chr10	109129351	109129375	known
chr10	109133162	109133186	known
chr10	109133511	109133535	known
chr10	10913544	10913568	known
chr10	109137825	109137849	known
chr10	109139503	109139527	known
chr10	109140172	109140196	known
chr10	109151003	109151027	known
chr10	109152580	109152604	known
chr10	109155988	109156012	known
chr10	10916048	10916072	known
chr10	109177215	109177239	known
chr10	109182336	109182360	known
chr10	109195003	109195027	known
chr10	109197615	109197639	known
chr10	109204535	109204559	known
chr10	109208092	109208116	known
chr10	109219068	109219092	known
chr10	10923205	10923229	known
chr10	109234249	109234273	known
chr10	109234382	109234406	known
chr10	109241272	109241296	known
chr10	109247056	109247080	known
chr10	109247112	109247136	known
chr10	10925425	10925449	known
chr10	109266946	109266970	known
chr10	109272542	109272566	known
chr10	109291267	109291291	known
chr10	109296265	109296289	known
chr10	10929948	10929972	known
chr10	109300449	109300473	known
chr10	109302182	109302206	known
chr10	109304388	109304412	known
chr10	10931900	10931924	known
chr10	109319492	109319516	known
chr10	109324634	109324658	known
chr10	109340414	109340438	known
chr10	10934131	10934155	known
chr10	109344490	109344514	known
chr10	10934560	10934584	known
chr10	109386361	109386385	known
chr10	109387231	109387255	known
chr10	109388299	109388323	known
chr10	109389227	109389251	known
chr10	109392613	109392637	known
chr10	109408654	109408678	known
chr10	109412699	109412723	known
chr10	109413160	109413184	known
chr10	109413659	109413683	known
chr10	109413850	109413874	known
chr10	109415356	109415380	known
chr10	109418498	109418522	known
chr10	109420668	109420692	known
chr10	109420892	109420916	known
chr10	109423379	109423403	known
chr10	109426934	109426958	known
chr10	109434060	109434084	known
chr10	109454473	109454497	known
chr10	109466055	109466079	known
chr10	109469890	109469914	known
chr10	109470672	109470696	known
chr10	109473142	109473166	known
chr10	109473648	109473672	known
chr10	10948016	10948040	known
chr10	10949915	10949939	known
chr10	10950522	10950546	known
chr10	109506546	109506570	known
chr10	109508821	109508845	known
chr10	109517006	109517030	known
chr10	109520746	109520770	known
chr10	10952283	10952307	known
chr10	10952315	10952339	known
chr10	109524260	109524284	known
chr10	10953490	10953514	known
chr10	10953590	10953614	known
chr10	109549163	109549187	known
chr10	109554496	109554520	known
chr10	109560901	109560925	known
chr10	10957176	10957200	known
chr10	109585359	109585383	known
chr10	109593017	109593041	known
chr10	109606338	109606362	known
chr10	109608898	109608922	known
chr10	10961272	10961296	known
chr10	109628318	109628342	known
chr10	109629914	109629938	known
chr10	109640969	109640993	known
chr10	109641798	109641822	known
chr10	109646047	109646071	known
chr10	109648424	109648448	known
chr10	109648755	109648779	known
chr10	109660940	109660964	known
chr10	10966345	10966369	known
chr10	109676408	109676432	known
chr10	109682431	109682455	known
chr10	109704558	109704582	known
chr10	109707264	109707288	known
chr10	109707811	109707835	known
chr10	109712795	109712819	known
chr10	109712963	109712987	known
chr10	109713394	109713418	known
chr10	109713652	109713676	known
chr10	109719476	109719500	known
chr10	109719879	109719903	known
chr10	109721392	109721416	known
chr10	109723560	109723584	known
chr10	10973224	10973248	known
chr10	109735107	109735131	known
chr10	109736256	109736280	known
chr10	109737936	109737960	known
chr10	109739922	109739946	known
chr10	109747841	109747865	known
chr10	10974830	10974854	known
chr10	109748455	109748479	known
chr10	10977128	10977152	known
chr10	109808562	109808586	known
chr10	109829358	109829382	known
chr10	10983084	10983108	known
chr10	109832407	109832431	known
chr10	109833467	109833491	known
chr10	109836457	109836481	known
chr10	10984671	10984695	known
chr10	109851393	109851417	known
chr10	109852216	109852240	known
chr10	109855766	109855790	known
chr10	109855988	109856012	known
chr10	109860437	109860461	known
chr10	10986170	10986194	known
chr10	109875172	109875196	known
chr10	109877795	109877819	known
chr10	109884956	109884980	known
chr10	109887466	109887490	known
chr10	109893867	109893891	known
chr10	109894407	109894431	known
chr10	109894858	109894882	known
chr10	109901672	109901696	known
chr10	109903870	109903894	known
chr10	109915337	109915361	known
chr10	109917473	109917497	known
chr10	10994998	10995022	known
chr10	109954116	109954140	known
chr10	10996658	10996682	known
chr10	10996674	10996698	known
chr10	10999566	10999590	known
chr10	110020935	110020959	known
chr10	110023942	110023966	known
chr10	110033718	110033742	known
chr10	110035266	110035290	known
chr10	110037008	110037032	known
chr10	110037190	110037214	known
chr10	110051185	110051209	known
chr10	11005257	11005281	known
chr10	110057991	110058015	known
chr10	11007292	11007316	known
chr10	110075145	110075169	known
chr10	110078557	110078581	known
chr10	110080276	110080300	known
chr10	110081267	110081291	known
chr10	110082734	110082758	known
chr10	110084082	110084106	known
chr10	110090235	110090259	known
chr10	110091851	110091875	known
chr10	11011038	11011062	known
chr10	110114376	110114400	known
chr10	110141943	110141967	known
chr10	110142503	110142527	known
chr10	110144829	110144853	known
chr10	110157895	110157919	known
chr10	110160079	110160103	known
chr10	110162144	110162168	known
chr10	110162529	110162553	known
chr10	110174202	110174226	known
chr10	110175491	110175515	known
chr10	11017657	11017681	known
chr10	110179123	110179147	known
chr10	110183560	110183584	known
chr10	110184404	110184428	known
chr10	110186415	110186439	known
chr10	110186656	110186680	known
chr10	110188338	110188362	known
chr10	110188683	110188707	known
chr10	110192426	110192450	known
chr10	110199033	110199057	known
chr10	110201172	110201196	known
chr10	11020122	11020146	known
chr10	110201945	110201969	known
chr10	110205712	110205736	known
chr10	110206220	110206244	known
chr10	110208458	110208482	known
chr10	110209226	110209250	known
chr10	110210815	110210839	known
chr10	110212802	110212826	known
chr10	110215483	110215507	known
chr10	110220258	110220282	known
chr10	110221898	110221922	known
chr10	110223439	110223463	known
chr10	110227982	110228006	known
chr10	110232168	110232192	known
chr10	11023419	11023443	known
chr10	11023746	11023770	known
chr10	110239787	110239811	known
chr10	11024568	11024592	known
chr10	110246888	110246912	known
chr10	110248798	110248822	known
chr10	110251336	110251360	known
chr10	110257687	110257711	known
chr10	110259121	110259145	known
chr10	110262160	110262184	known
chr10	110272273	110272297	known
chr10	110275059	110275083	known
chr10	110277695	110277719	known
chr10	110277889	110277913	known
chr10	110280319	110280343	known
chr10	110292075	110292099	known
chr10	110294174	110294198	known
chr10	110298609	110298633	known
chr10	110298785	110298809	known
chr10	110303121	110303145	known
chr10	110303217	110303241	known
chr10	110304416	110304440	known
chr10	110305852	110305876	known
chr10	11030722	11030746	known
chr10	110310311	110310335	known
chr10	110329367	110329391	known
chr10	110332214	110332238	known
chr10	110333324	110333348	known
chr10	110334627	110334651	known
chr10	110336753	110336777	known
chr10	110339558	110339582	known
chr10	110341579	110341603	known
chr10	110343314	110343338	known
chr10	110344476	110344500	known
chr10	110347495	110347519	known
chr10	110351100	110351124	known
chr10	11035140	11035164	known
chr10	110352799	110352823	known
chr10	110352959	110352983	known
chr10	110355652	110355676	known
chr10	110360692	110360716	known
chr10	110361758	110361782	known
chr10	110364329	110364353	known
chr10	110364995	110365019	known
chr10	110371756	110371780	known
chr10	110372200	110372224	known
chr10	110383550	110383574	known
chr10	110392059	110392083	known
chr10	110393043	110393067	known
chr10	110393683	110393707	known
chr10	110410568	110410592	known
chr10	110414144	110414168	known
chr10	110414916	110414940	known
chr10	110415457	110415481	known
chr10	110415888	110415912	known
chr10	110416308	110416332	known
chr10	110418859	110418883	known
chr10	110421859	110421883	known
chr10	11042750	11042774	known
chr10	110430952	110430976	known
chr10	110432418	110432442	known
chr10	110433144	110433168	known
chr10	110433483	110433507	known
chr10	110443431	110443455	known
chr10	110450817	110450841	known
chr10	110453523	110453547	known
chr10	110455818	110455842	known
chr10	110457514	110457538	known
chr10	11045817	11045841	known
chr10	110466725	110466749	known
chr10	110466956	110466980	known
chr10	11046759	11046783	known
chr10	110467605	110467629	known
chr10	11046980	11047004	known
chr10	110475643	110475667	known
chr10	110477780	110477804	known
chr10	110479706	110479730	known
chr10	11048542	11048566	known
chr10	110485755	110485779	known
chr10	110485779	110485803	known
chr10	110487414	110487438	known
chr10	110487611	110487635	known
chr10	110492056	110492080	known
chr10	110500051	110500075	known
chr10	110510021	110510045	known
chr10	110517805	110517829	known
chr10	110524234	110524258	known
chr10	110528560	110528584	known
chr10	110529111	110529135	known
chr10	110537700	110537724	known
chr10	110537734	110537758	known
chr10	110543801	110543825	known
chr10	110549355	110549379	known
chr10	110556237	110556261	known
chr10	110557604	110557628	known
chr10	110558257	110558281	known
chr10	110573493	110573517	known
chr10	110574151	110574175	known
chr10	110574403	110574427	known
chr10	110576541	110576565	known
chr10	110576911	110576935	known
chr10	110576952	110576976	known
chr10	110582965	110582989	known
chr10	110585501	110585525	known
chr10	110591585	110591609	known
chr10	110592798	110592822	known
chr10	110593610	110593634	known
chr10	110593774	110593798	known
chr10	110596548	110596572	known
chr10	110597017	110597041	known
chr10	110597730	110597754	known
chr10	110598114	110598138	known
chr10	110600551	110600575	known
chr10	110609871	110609895	known
chr10	110614831	110614855	known
chr10	110616922	110616946	known
chr10	110617948	110617972	known
chr10	110620342	110620366	known
chr10	110636648	110636672	known
chr10	110637748	110637772	known
chr10	110640786	110640810	known
chr10	110644745	110644769	known
chr10	110651820	110651844	known
chr10	110654326	110654350	known
chr10	110654685	110654709	known
chr10	11065508	11065532	known
chr10	110656616	110656640	known
chr10	110658484	110658508	known
chr10	110664707	110664731	known
chr10	110668614	110668638	known
chr10	110670743	110670767	known
chr10	110672137	110672161	known
chr10	110673812	110673836	known
chr10	110685747	110685771	known
chr10	110686362	110686386	known
chr10	110686952	110686976	known
chr10	110690655	110690679	known
chr10	110694333	110694357	known
chr10	110695681	110695705	known
chr10	110695799	110695823	known
chr10	110698475	110698499	known
chr10	110702892	110702916	known
chr10	110709530	110709554	known
chr10	110711039	110711063	known
chr10	110712022	110712046	known
chr10	110717252	110717276	known
chr10	110719349	110719373	known
chr10	110725738	110725762	known
chr10	110728485	110728509	known
chr10	110731225	110731249	known
chr10	110734614	110734638	known
chr10	110737212	110737236	known
chr10	110742461	110742485	known
chr10	110745878	110745902	known
chr10	110748084	110748108	known
chr10	11075592	11075616	known
chr10	110757891	110757915	known
chr10	110774615	110774639	known
chr10	110774824	110774848	known
chr10	110783235	110783259	known
chr10	110785021	110785045	known
chr10	110787655	110787679	known
chr10	110791887	110791911	known
chr10	110796009	110796033	known
chr10	110798226	110798250	known
chr10	110811125	110811149	known
chr10	110811441	110811465	known
chr10	11081859	11081883	known
chr10	110824164	110824188	known
chr10	11082715	11082739	known
chr10	110831684	110831708	known
chr10	110835784	110835808	known
chr10	110842681	110842705	known
chr10	11084602	11084626	known
chr10	110850006	110850030	known
chr10	110855548	110855572	known
chr10	110859601	110859625	known
chr10	110860364	110860388	known
chr10	110864054	110864078	known
chr10	110866434	110866458	known
chr10	110867046	110867070	known
chr10	110867586	110867610	known
chr10	110870970	110870994	known
chr10	110874363	110874387	known
chr10	110875913	110875937	known
chr10	110875969	110875993	known
chr10	110882420	110882444	known
chr10	110889796	110889820	known
chr10	110891359	110891383	known
chr10	110896997	110897021	known
chr10	110906365	110906389	known
chr10	110912352	110912376	known
chr10	110913525	110913549	known
chr10	110915319	110915343	known
chr10	110915581	110915605	known
chr10	110916873	110916897	known
chr10	110917136	110917160	known
chr10	110918986	110919010	known
chr10	110921745	110921769	known
chr10	110924481	110924505	known
chr10	110928203	110928227	known
chr10	110933210	110933234	known
chr10	110942762	110942786	known
chr10	110943895	110943919	known
chr10	110945658	110945682	known
chr10	110950811	110950835	known
chr10	110952461	110952485	known
chr10	110954134	110954158	known
chr10	110954310	110954334	known
chr10	110956654	110956678	known
chr10	110958421	110958445	known
chr10	110959627	110959651	known
chr10	110963860	110963884	known
chr10	110970507	110970531	known
chr10	110979448	110979472	known
chr10	110985043	110985067	known
chr10	110986890	110986914	known
chr10	110987366	110987390	known
chr10	110987960	110987984	known
chr10	111000041	111000065	known
chr10	111001233	111001257	known
chr10	111002457	111002481	known
chr10	111011758	111011782	known
chr10	11101514	11101538	known
chr10	111016799	111016823	known
chr10	111021147	111021171	known
chr10	111028780	111028804	known
chr10	111039177	111039201	known
chr10	111040600	111040624	known
chr10	111042492	111042516	known
chr10	111046261	111046285	known
chr10	111047984	111048008	known
chr10	111049626	111049650	known
chr10	11105006	11105030	known
chr10	111052382	111052406	known
chr10	111070412	111070436	known
chr10	111070967	111070991	known
chr10	111071273	111071297	known
chr10	111071864	111071888	known
chr10	111076263	111076287	known
chr10	111078061	111078085	known
chr10	111080590	111080614	known
chr10	111091161	111091185	known
chr10	111091465	111091489	known
chr10	111093586	111093610	known
chr10	111094355	111094379	known
chr10	111095201	111095225	known
chr10	111099271	111099295	known
chr10	111100255	111100279	known
chr10	111106119	111106143	known
chr10	111123730	111123754	known
chr10	111124125	111124149	known
chr10	111126795	111126819	known
chr10	111132980	111133004	known
chr10	111133578	111133602	known
chr10	111133938	111133962	known
chr10	111136053	111136077	known
chr10	111136079	111136103	known
chr10	111138001	111138025	known
chr10	111142153	111142177	known
chr10	111148691	111148715	known
chr10	111153378	111153402	known
chr10	111154806	111154830	known
chr10	111155125	111155149	known
chr10	111161068	111161092	known
chr10	111163318	111163342	known
chr10	111175931	111175955	known
chr10	111179081	111179105	known
chr10	111179619	111179643	known
chr10	111181309	111181333	known
chr10	111181428	111181452	known
chr10	111185754	111185778	known
chr10	111186348	111186372	known
chr10	111187858	111187882	known
chr10	111193180	111193204	known
chr10	111193248	111193272	known
chr10	111197902	111197926	known
chr10	111200369	111200393	known
chr10	111209110	111209134	known
chr10	111215533	111215557	known
chr10	111221613	111221637	known
chr10	111229627	111229651	known
chr10	111229992	111230016	known
chr10	111231956	111231980	known
chr10	111236287	111236311	known
chr10	111237848	111237872	known
chr10	111246423	111246447	known
chr10	111246597	111246621	known
chr10	111250535	111250559	known
chr10	111254127	111254151	known
chr10	111259240	111259264	known
chr10	111271133	111271157	known
chr10	111273171	111273195	known
chr10	111275711	111275735	known
chr10	111280646	111280670	known
chr10	111284169	111284193	known
chr10	111284185	111284209	known
chr10	111296707	111296731	known
chr10	111300868	111300892	known
chr10	111301198	111301222	known
chr10	111302746	111302770	known
chr10	111305852	111305876	known
chr10	111307228	111307252	known
chr10	11130870	11130894	known
chr10	111319615	111319639	known
chr10	111325544	111325568	known
chr10	111327640	111327664	known
chr10	111329368	111329392	known
chr10	11133107	11133131	known
chr10	111343081	111343105	known
chr10	111346883	111346907	known
chr10	111353485	111353509	known
chr10	111354470	111354494	known
chr10	111359254	111359278	known
chr10	111362202	111362226	known
chr10	111367087	111367111	known
chr10	111403968	111403992	known
chr10	111405530	111405554	known
chr10	111407339	111407363	known
chr10	111415505	111415529	known
chr10	111419700	111419724	known
chr10	11143089	11143113	known
chr10	111433047	111433071	known
chr10	111514267	111514291	known
chr10	111519940	111519964	known
chr10	111534359	111534383	known
chr10	111544273	111544297	known
chr10	111546478	111546502	known
chr10	111547229	111547253	known
chr10	111559984	111560008	known
chr10	111562791	111562815	known
chr10	111615654	111615678	known
chr10	111658168	111658192	known
chr10	111668678	111668702	known
chr10	111668888	111668912	known
chr10	111673218	111673242	known
chr10	111705387	111705411	known
chr10	111709514	111709538	known
chr10	111710417	111710441	known
chr10	111720289	111720313	known
chr10	111721323	111721347	known
chr10	111735234	111735258	known
chr10	111735582	111735606	known
chr10	111736011	111736035	known
chr10	111736773	111736797	known
chr10	111744635	111744659	known
chr10	111747175	111747199	known
chr10	111751166	111751190	known
chr10	111753760	111753784	known
chr10	111775163	111775187	known
chr10	111784506	111784530	known
chr10	111786634	111786658	known
chr10	111787368	111787392	known
chr10	111787976	111788000	known
chr10	111792955	111792979	known
chr10	111794558	111794582	known
chr10	111799074	111799098	known
chr10	111799395	111799419	known
chr10	111799473	111799497	known
chr10	111801507	111801531	known
chr10	111803529	111803553	known
chr10	111809767	111809791	known
chr10	11181512	11181536	known
chr10	11182721	11182745	known
chr10	111828391	111828415	known
chr10	111832497	111832521	known
chr10	111836282	111836306	known
chr10	111840151	111840175	known
chr10	111849335	111849359	known
chr10	111849828	111849852	known
chr10	111858397	111858421	known
chr10	111858751	111858775	known
chr10	111885659	111885683	known
chr10	111891315	111891339	known
chr10	111892091	111892115	known
chr10	111897342	111897366	known
chr10	111898225	111898249	known
chr10	111907814	111907838	known
chr10	111912444	111912468	known
chr10	111912891	111912915	known
chr10	111913366	111913390	known
chr10	111913635	111913659	known
chr10	111913735	111913759	known
chr10	111919317	111919341	known
chr10	11193701	11193725	known
chr10	11195152	11195176	known
chr10	111956965	111956989	known
chr10	111958363	111958387	known
chr10	111959182	111959206	known
chr10	11195958	11195982	known
chr10	111961256	111961280	known
chr10	111970177	111970201	known
chr10	111970205	111970229	known
chr10	111971016	111971040	known
chr10	111971857	111971881	known
chr10	112003086	112003110	known
chr10	112003295	112003319	known
chr10	112008475	112008499	known
chr10	112008514	112008538	known
chr10	112008933	112008957	known
chr10	112012391	112012415	known
chr10	112021948	112021972	known
chr10	112045168	112045192	known
chr10	112045844	112045868	known
chr10	112048357	112048381	known
chr10	112052646	112052670	known
chr10	112056279	112056303	known
chr10	112056358	112056382	known
chr10	112056904	112056928	known
chr10	11207187	11207211	known
chr10	112087498	112087522	known
chr10	112093384	112093408	known
chr10	112094740	112094764	known
chr10	112107609	112107633	known
chr10	11215134	11215158	known
chr10	112154211	112154235	known
chr10	11216371	11216395	known
chr10	112164042	112164066	known
chr10	112164243	112164267	known
chr10	112165176	112165200	known
chr10	112166032	112166056	known
chr10	112166815	112166839	known
chr10	112178174	112178198	known
chr10	112178493	112178517	known
chr10	112180168	112180192	known
chr10	11218196	11218220	known
chr10	112182206	112182230	known
chr10	112183418	112183442	known
chr10	112184190	112184214	known
chr10	112184715	112184739	known
chr10	112206422	112206446	known
chr10	112224101	112224125	known
chr10	112227068	112227092	known
chr10	112227626	112227650	known
chr10	112233433	112233457	known
chr10	112241941	112241965	known
chr10	112252377	112252401	known
chr10	112256354	112256378	known
chr10	112271085	112271109	known
chr10	112274847	112274871	known
chr10	112309910	112309934	known
chr10	112311297	112311321	known
chr10	112312869	112312893	known
chr10	112315652	112315676	known
chr10	112317024	112317048	known
chr10	112321452	112321476	known
chr10	112325527	112325551	known
chr10	112328527	112328551	known
chr10	112349991	112350015	known
chr10	112352578	112352602	known
chr10	112357218	112357242	known
chr10	112357502	112357526	known
chr10	112361198	112361222	known
chr10	112365513	112365537	known
chr10	11236642	11236666	known
chr10	112389021	112389045	known
chr10	112398439	112398463	known
chr10	112398882	112398906	known
chr10	112407007	112407031	known
chr10	112445224	112445248	known
chr10	112465356	112465380	known
chr10	112516395	112516419	known
chr10	11254006	11254030	known
chr10	112548316	112548340	known
chr10	112553537	112553561	known
chr10	11255517	11255541	known
chr10	112555409	112555433	known
chr10	112557788	112557812	known
chr10	11256036	11256060	known
chr10	112579036	112579060	known
chr10	11258683	11258707	known
chr10	112593430	112593454	known
chr10	112596857	112596881	known
chr10	112598451	112598475	known
chr10	112599625	112599649	known
chr10	112621496	112621520	known
chr10	112623133	112623157	known
chr10	112623968	112623992	known
chr10	112630096	112630120	known
chr10	112651604	112651628	known
chr10	112651999	112652023	known
chr10	112652888	112652912	known
chr10	112652894	112652918	known
chr10	112653231	112653255	known
chr10	112653529	112653553	known
chr10	112677446	112677470	known
chr10	112677593	112677617	known
chr10	112721129	112721153	known
chr10	112721615	112721639	known
chr10	112769646	112769670	known
chr10	112771213	112771237	known
chr10	112771466	112771490	known
chr10	112775001	112775025	known
chr10	112776240	112776264	known
chr10	112776833	112776857	known
chr10	112777635	112777659	known
chr10	112779715	112779739	known
chr10	11278388	11278412	known
chr10	112787817	112787841	known
chr10	112790332	112790356	known
chr10	112791231	112791255	known
chr10	112791445	112791469	known
chr10	11279610	11279634	known
chr10	112827011	112827035	known
chr10	112827844	112827868	known
chr10	112828256	112828280	known
chr10	112873659	112873683	known
chr10	11287487	11287511	known
chr10	11288872	11288896	known
chr10	112910409	112910433	known
chr10	112913470	112913494	known
chr10	11293283	11293307	known
chr10	112934346	112934370	known
chr10	112937402	112937426	known
chr10	11293759	11293783	known
chr10	112938359	112938383	known
chr10	112938768	112938792	known
chr10	112938945	112938969	known
chr10	11293949	11293973	known
chr10	112941370	112941394	known
chr10	11294623	11294647	known
chr10	112953295	112953319	known
chr10	112957506	112957530	known
chr10	112999274	112999298	known
chr10	112999875	112999899	known
chr10	113031749	113031773	known
chr10	113049296	113049320	known
chr10	113049528	113049552	known
chr10	113051956	113051980	known
chr10	113099128	113099152	known
chr10	113100976	113101000	known
chr10	113124626	113124650	known
chr10	113270917	113270941	known
chr10	113271433	113271457	known
chr10	113272039	113272063	known
chr10	113306586	113306610	known
chr10	113306683	113306707	known
chr10	113306707	113306731	known
chr10	113307911	113307935	known
chr10	113317067	113317091	known
chr10	113358303	113358327	known
chr10	113383548	113383572	known
chr10	113385613	113385637	known
chr10	113491961	113491985	known
chr10	113492156	113492180	known
chr10	113526390	113526414	known
chr10	11352732	11352756	known
chr10	113530802	113530826	known
chr10	11354890	11354914	known
chr10	113564375	113564399	known
chr10	113569098	113569122	known
chr10	113571572	113571596	known
chr10	113638389	113638413	known
chr10	113641318	113641342	known
chr10	11365228	11365252	known
chr10	11365359	11365383	known
chr10	11366687	11366711	known
chr10	11368627	11368651	known
chr10	113733721	113733745	known
chr10	113736504	113736528	known
chr10	113737485	113737509	known
chr10	113745603	113745627	known
chr10	113751339	113751363	known
chr10	113755923	113755947	known
chr10	113756602	113756626	known
chr10	113797684	113797708	known
chr10	113855045	113855069	known
chr10	113855347	113855371	known
chr10	113855614	113855638	known
chr10	113857262	113857286	known
chr10	11386749	11386773	known
chr10	11386833	11386857	known
chr10	11387247	11387271	known
chr10	113878026	113878050	known
chr10	113892680	113892704	known
chr10	113893090	113893114	known
chr10	113895108	113895132	known
chr10	113924824	113924848	known
chr10	113927190	113927214	known
chr10	113971941	113971965	known
chr10	113972515	113972539	known
chr10	114008929	114008953	known
chr10	114030484	114030508	known
chr10	114032380	114032404	known
chr10	114041263	114041287	known
chr10	114043074	114043098	known
chr10	114048626	114048650	known
chr10	114133136	114133160	known
chr10	114133848	114133872	known
chr10	114134652	114134676	known
chr10	114161592	114161616	known
chr10	114164914	114164938	known
chr10	114170875	114170899	known
chr10	114172850	114172874	known
chr10	114175197	114175221	known
chr10	114176665	114176689	known
chr10	114177469	114177493	known
chr10	114180907	114180931	known
chr10	114193627	114193651	known
chr10	114194705	114194729	known
chr10	114198116	114198140	known
chr10	114230751	114230775	known
chr10	114233266	114233290	known
chr10	114235732	114235756	known
chr10	114236505	114236529	known
chr10	114237755	114237779	known
chr10	114238285	114238309	known
chr10	114239347	114239371	known
chr10	114243817	114243841	known
chr10	114243876	114243900	known
chr10	11425273	11425297	known
chr10	11425578	11425602	known
chr10	114287150	114287174	known
chr10	114289211	114289235	known
chr10	114289435	114289459	known
chr10	114295649	114295673	known
chr10	114296273	114296297	known
chr10	114309499	114309523	known
chr10	114311545	114311569	known
chr10	114313498	114313522	known
chr10	114315233	114315257	known
chr10	114316890	114316914	known
chr10	114324161	114324185	known
chr10	114327538	114327562	known
chr10	114327574	114327598	known
chr10	114343915	114343939	known
chr10	114344265	114344289	known
chr10	114346292	114346316	known
chr10	114346345	114346369	known
chr10	114348260	114348284	known
[truncated: 624,879+ more rows]
