# Supplementary material for: MAE-seq refines regulatory elements across the genome
Source: Nucleic Acids Res. 2023 Dec 1;52(2):e9. doi: 10.1093/nar/gkad1129 (PMC10810209; doi:10.1093/nar/gkad1129)
Supplement: gkad1129_supplemental_files [file gkad1129_supplemental_files.zip › TableS6.csv]

chr13	87607200	87607223	known
chr10	80307283	80307306	known
chr10	131688342	131688365	known
chr1	5679626	5679649	known
chr5	14252726	14252749	known
chr10	68624289	68624312	known
chr11	82036353	82036376	known
chr2	63965714	63965737	known
chr1	220984170	220984193	known
chr11	125894561	125894584	known
chrX	121541810	121541833	known
chr11	88356079	88356102	known
chr7	131348768	131348791	known
chr8	58478677	58478700	known
chr3	81995347	81995370	known
chr2	17163836	17163859	known
chr1	106569366	106569389	known
chr15	36846483	36846506	known
chr3	114374749	114374772	known
chr3	43060093	43060116	known
chr18	53722020	53722043	known
chr11	61812118	61812141	known
chr8	59480183	59480206	known
chr11	118895577	118895600	known
chr3	196455642	196455665	known
chr7	113823991	113824014	known
chr17	67206193	67206216	known
chr1	219259129	219259152	known
chr2	139821626	139821649	known
chr7	105072776	105072799	known
chr4	164422890	164422913	known
chr11	72253831	72253854	known
chr1	224752059	224752082	known
chr6	81153718	81153741	known
chr6	109588463	109588486	known
chr5	57300774	57300797	known
chrX	16322423	16322446	known
chr4	94768929	94768952	known
chr5	119244274	119244297	known
chr8	126849660	126849683	known
chr8	117488485	117488508	known
chr1	107704700	107704723	known
chr9	124795966	124795989	known
chr12	539834	539857	known
chr10	93781157	93781180	known
chr2	116641894	116641917	known
chr8	69061482	69061505	known
chr6	78059027	78059050	known
chr6	127314327	127314350	known
chr4	71136168	71136191	known
chr17	64511482	64511505	known
chr15	68033748	68033771	known
chrX	41614028	41614051	known
chr5	133149603	133149626	known
chr5	142719413	142719436	known
chr5	106623009	106623032	known
chr11	97993877	97993900	known
chrX	126753557	126753580	known
chr2	98507785	98507808	known
chr16	80111763	80111786	known
chr14	100439477	100439500	known
chr13	29576449	29576472	known
chr3	125769671	125769694	known
chr16	11374751	11374774	known
chr1	93941763	93941786	known
chr7	38506181	38506204	known
chr5	45227203	45227226	known
chr9	97513899	97513922	known
chr3	11694415	11694438	known
chr11	71881921	71881944	known
chr8	34161449	34161472	known
chr5	146484505	146484528	known
chr16	17717404	17717427	known
chr12	77019087	77019110	known
chrX	34426946	34426969	known
chr2	31880508	31880531	known
chr11	93075883	93075906	known
chr11	21500643	21500666	known
chr9	104115060	104115083	known
chr15	36015253	36015276	known
chr9	97251315	97251338	known
chr3	105001922	105001945	known
chrX	126473441	126473464	known
chr16	51062161	51062184	known
chr8	109383202	109383225	known
chr1	832535	832558	known
chr8	98996893	98996916	known
chr7	87150419	87150442	known
chr20	10254890	10254913	known
chrX	132208336	132208359	known
chrX	45573448	45573471	known
chr9	104620978	104621001	known
chr4	172939411	172939434	known
chr9	28920443	28920466	known
chr10	112901373	112901396	known
chr6	28134823	28134846	known
chr4	24449029	24449052	known
chr18	3367133	3367156	known
chr15	48601057	48601080	known
chr8	68015695	68015718	known
chr14	34652995	34653018	known
chr11	84384281	84384304	known
chrX	106774060	106774083	known
chr4	45791506	45791529	known
chr19	3004998	3005021	known
chr18	24001089	24001112	known
chr15	78714741	78714764	known
chr10	24653201	24653224	known
chr14	22784142	22784165	known
chr2	98435261	98435284	known
chr15	29139857	29139880	known
chr4	174956472	174956495	known
chr6	158933931	158933954	known
chr18	19631026	19631049	known
chr18	55884570	55884593	known
chr17	70539342	70539365	known
chr8	69448933	69448956	known
chr6	3355530	3355553	known
chr11	100816255	100816278	known
chr10	21431860	21431883	known
chr13	39756026	39756049	known
chr17	10487617	10487640	known
chr8	104543619	104543642	known
chr6	27987438	27987461	known
chr7	146170091	146170114	known
chr4	127178314	127178337	known
chr10	126384571	126384594	known
chr11	90722637	90722660	known
chr8	92987205	92987228	known
chr13	71001867	71001890	known
chr4	138941168	138941191	known
chr3	76449399	76449422	known
chr5	63644628	63644651	known
chr3	35241433	35241456	known
chr2	32661786	32661809	known
chr3	23127636	23127659	known
chr3	34684513	34684536	known
chr20	39528713	39528736	known
chr12	9107128	9107151	known
chr2	119134422	119134445	known
chr12	62086291	62086314	known
chr3	99257770	99257793	known
chr1	54539619	54539642	known
chr3	133758898	133758921	known
chr1	200977658	200977681	known
chr13	65392905	65392928	known
chr3	141518069	141518092	known
chr16	84836008	84836031	known
chr16	30577380	30577403	known
chr14	88363312	88363335	known
chr2	88356175	88356198	known
chr13	27202988	27203011	known
chr15	48038060	48038083	known
chr3	25118510	25118533	known
chr2	57726184	57726207	known
chr10	126607194	126607217	known
chr7	33218830	33218853	known
chr7	115047277	115047300	known
chr14	78772853	78772876	known
chr1	72809698	72809721	known
chr7	77351183	77351206	known
chr1	60343404	60343427	known
chrX	131852869	131852892	known
chr5	66031581	66031604	known
chr15	38396492	38396515	known
chr13	93972011	93972034	known
chr14	72046450	72046473	known
chr9	110078265	110078288	known
chr13	56259386	56259409	known
chrX	17142651	17142674	known
chr10	58669349	58669372	known
chrX	69278580	69278603	known
chr6	120418335	120418358	known
chr3	63869069	63869092	known
chr2	102572336	102572359	known
chr7	48375486	48375509	known
chr3	137706161	137706184	known
chr14	73532718	73532741	known
chr4	70945596	70945619	known
chr14	106543737	106543760	known
chr10	35686572	35686595	known
chr4	84577519	84577542	known
chr11	23982003	23982026	known
chr1	72958375	72958398	known
chr3	18766763	18766786	known
chr9	133674570	133674593	known
chr16	23952320	23952343	known
chr2	5493969	5493992	known
chr17	67481260	67481283	known
chr15	70552864	70552887	known
chr10	9153156	9153179	known
chr3	38927622	38927645	known
chr12	48705170	48705193	known
chr18	9113286	9113309	known
chr11	14371424	14371447	known
chr6	152732504	152732527	known
chr14	95568270	95568293	known
chr12	94737934	94737957	known
chr18	41730242	41730265	known
chr7	81375097	81375120	known
chr4	61946552	61946575	known
chrX	34394391	34394414	known
chr19	14779591	14779614	known
chr19	6427636	6427659	known
chr15	92138105	92138128	known
chr8	64065501	64065524	known
chr19	34983159	34983182	known
chr17	47013484	47013507	known
chr15	93221617	93221640	known
chr8	71341253	71341276	known
chr11	37476999	37477022	known
chr5	52178674	52178697	known
chr5	5142070	5142093	known
chr15	61030308	61030331	known
chr14	60620089	60620112	known
chr10	75858886	75858909	known
chr3	136036593	136036616	known
chrX	29811067	29811090	known
chr2	170315820	170315843	known
chr4	14563314	14563337	known
chr15	47768657	47768680	known
chr14	25960057	25960080	known
chr13	103858606	103858629	known
chr10	118731494	118731517	known
chr19	10007704	10007727	known
chr8	116845558	116845581	known
chr6	5536017	5536040	known
chr6	93419820	93419843	known
chr6	150215828	150215851	known
chr4	13293003	13293026	known
chr3	53548914	53548937	known
chr1	230082515	230082538	known
chr4	74920491	74920514	known
chr3	48317546	48317569	known
chr11	34886864	34886887	known
chr7	47063595	47063618	known
chr12	7058670	7058693	known
chr14	84190634	84190657	known
chr1	20706411	20706434	known
chr3	57163011	57163034	known
chr7	130364952	130364975	known
chr2	193893182	193893205	known
chr6	92573090	92573113	known
chr8	80961373	80961396	known
chr22	36342889	36342912	known
chr8	117317773	117317796	known
chr9	86879032	86879055	known
chr18	3089740	3089763	known
chr7	102551840	102551863	known
chr16	54663393	54663416	known
chr17	21364687	21364710	known
chr8	102820654	102820677	known
chr18	67837344	67837367	known
chr12	39599237	39599260	known
chr2	157799662	157799685	known
chr10	47069760	47069783	known
chr9	100674236	100674259	known
chr17	5942302	5942325	known
chr11	7765531	7765554	known
chr15	91610281	91610304	known
chr16	63176470	63176493	known
chr3	6938208	6938231	known
chr2	148270250	148270273	known
chr3	13289145	13289168	known
chr11	48615357	48615380	known
chr6	94899811	94899834	known
chr3	153093813	153093836	known
chr9	29370415	29370438	known
chr5	149569285	149569308	known
chr5	11249115	11249138	known
chr4	155614901	155614924	known
chr3	108634642	108634665	known
chr15	68292180	68292203	known
chr6	18101021	18101044	known
chrX	145322984	145323007	known
chrX	151538531	151538554	known
chr12	83651024	83651047	known
chr1	178432222	178432245	known
chr11	44993025	44993048	known
chr16	12856094	12856117	known
chr4	79489234	79489257	known
chr10	63352088	63352111	known
chr13	28545238	28545261	known
chr12	77095804	77095827	known
chr10	62941212	62941235	known
chr20	33214869	33214892	known
chr3	45889629	45889652	known
chr6	72948177	72948200	known
chr3	197757283	197757306	known
chr8	42837977	42838000	known
chr7	93623141	93623164	known
chr13	81879607	81879630	known
chr10	90326800	90326823	known
chr8	75628456	75628479	known
chrX	136023270	136023293	known
chr12	2258517	2258540	known
chr16	60090750	60090773	known
chr10	85825662	85825685	known
chr6	23143690	23143713	known
chr6	83774860	83774883	known
chr15	83726191	83726214	known
chr7	87941802	87941825	known
chr5	105424818	105424841	known
chrX	141274936	141274959	known
chr8	89919631	89919654	known
chr4	68700447	68700470	known
chr12	115569824	115569847	known
chr5	157573219	157573242	known
chr2	3943356	3943379	known
chr1	169924995	169925018	known
chr3	56531873	56531896	known
chr12	119625656	119625679	known
chr3	73924831	73924854	known
chr6	124532260	124532283	known
chr4	153923036	153923059	known
chr2	18757106	18757129	known
chr9	122374828	122374851	known
chr11	62028875	62028898	known
chr11	16081594	16081617	known
chrX	98706763	98706786	known
chr18	15355318	15355341	known
chr10	114933455	114933478	known
chr9	73901217	73901240	known
chr2	146874980	146875003	known
chr11	82803939	82803962	known
chr14	100996161	100996184	known
chr14	76659956	76659979	known
chr5	119294336	119294359	known
chr10	21594211	21594234	known
chr16	79019669	79019692	known
chr12	11457393	11457416	known
chr6	38794173	38794196	known
chr5	29358738	29358761	known
chr18	35396659	35396682	known
chr4	16084148	16084171	known
chr10	118124245	118124268	known
chr2	8318425	8318448	known
chr21	47902545	47902568	known
chr16	50687598	50687621	known
chr1	69332555	69332578	known
chrX	74789780	74789803	known
chr9	133784455	133784478	known
chr5	144346728	144346751	known
chr10	90729190	90729213	known
chr4	96982609	96982632	known
chr1	98968123	98968146	known
chrX	137929016	137929039	known
chr11	23328139	23328162	known
chr3	85140296	85140319	known
chrX	83743632	83743655	known
chr9	119660183	119660206	known
chrX	46057482	46057505	known
chr21	45983477	45983500	known
chr17	31771296	31771319	known
chr1	174477534	174477557	known
chr7	137846605	137846628	known
chr11	12171377	12171400	known
chr3	24919587	24919610	known
chr6	46200183	46200206	known
chr3	102525972	102525995	known
chr17	15422623	15422646	known
chr1	99408971	99408994	known
chr18	46114790	46114813	known
chr9	128578725	128578748	known
chr1	109924193	109924216	known
chrX	7004463	7004486	known
chr2	79780052	79780075	known
chrX	138533459	138533482	known
chr5	43802730	43802753	known
chr15	65850670	65850693	known
chr14	74135309	74135332	known
chr2	201606	201629	known
chr8	23753393	23753416	known
chr5	67996705	67996728	known
chr4	130065790	130065813	known
chr1	99041191	99041214	known
chrX	137100996	137101019	known
chr4	116323420	116323443	known
chr19	52984256	52984279	known
chr15	98772038	98772061	known
chr2	7966354	7966377	known
chr4	84805311	84805334	known
chr9	108061002	108061025	known
chr17	44852593	44852616	known
chr10	88660203	88660226	known
chr12	111877944	111877967	known
chrX	71428259	71428282	known
chr19	734405	734428	known
chr19	4767964	4767987	known
chr18	23290325	23290348	known
chr11	66722670	66722693	known
chr11	106121019	106121042	known
chr10	106276340	106276363	known
chr4	144907620	144907643	known
chr3	176013744	176013767	known
chr13	34268250	34268273	known
chr8	126043806	126043829	known
chr2	41518598	41518621	known
chrX	124043331	124043354	known
chr13	28234303	28234326	known
chr8	129608302	129608325	known
chr7	122906360	122906383	known
chr12	844867	844890	known
chr18	6967704	6967727	known
chr3	22336855	22336878	known
chr8	127001410	127001433	known
chr8	95474500	95474523	known
chrX	8917828	8917851	known
chr18	60728431	60728454	known
chr2	146944165	146944188	known
chr15	52537915	52537938	known
chr6	109123710	109123733	known
chrX	81196633	81196656	known
chr2	46574985	46575008	known
chr3	179062102	179062125	known
chr17	62294319	62294342	known
chr6	1370919	1370942	known
chr6	124295142	124295165	known
chr3	26454898	26454921	known
chr17	67754410	67754433	known
chr8	18685994	18686017	known
chr6	4380905	4380928	known
chr16	83042499	83042522	known
chr9	80016058	80016081	known
chr12	103515247	103515270	known
chr20	49889110	49889133	known
chr5	89500080	89500103	known
chr10	82492228	82492251	known
chr6	39399206	39399229	known
chr2	168088377	168088400	known
chr4	65459191	65459214	known
chr11	23069203	23069226	known
chr4	17993650	17993673	known
chr18	26825793	26825816	known
chr9	114223422	114223445	known
chr7	81461248	81461271	known
chr10	78036345	78036368	known
chrX	127228776	127228799	known
chr9	14098459	14098482	known
chr11	112571458	112571481	known
chr12	88052230	88052253	known
chr6	34304927	34304950	known
chr10	15875115	15875138	known
chr6	95277301	95277324	known
chr3	29182441	29182464	known
chr2	48570180	48570203	known
chr12	54344683	54344706	known
chr2	34184055	34184078	known
chr7	140512024	140512047	known
chr22	26849456	26849479	known
chr5	87832890	87832913	known
chr1	26403327	26403350	known
chr21	22408743	22408766	known
chr17	32588132	32588155	known
chr10	7236248	7236271	known
chr10	30451503	30451526	known
chr1	7200536	7200559	known
chr4	56089484	56089507	known
chr15	40137150	40137173	known
chr11	110789550	110789573	known
chr1	156358844	156358867	known
chr1	21791205	21791228	known
chr7	130395614	130395637	known
chr8	53506472	53506495	known
chr2	220360792	220360815	known
chr15	79523500	79523523	known
chr11	46901334	46901357	known
chr1	99186699	99186722	known
chr5	145410470	145410493	known
chr3	62195330	62195353	known
chr3	78876533	78876556	known
chr10	52917477	52917500	known
chr15	77568467	77568490	known
chr5	118255598	118255621	known
chr8	107223419	107223442	known
chr7	54670764	54670787	known
chr6	143657301	143657324	known
chr3	124220687	124220710	known
chr10	124117946	124117969	known
chr2	32938753	32938776	known
chr8	95898979	95899002	known
chr12	90549315	90549338	known
chr2	223937481	223937504	known
chr9	108838731	108838754	known
chr10	35990546	35990569	known
chr11	128396527	128396550	known
chr2	105312366	105312389	known
chr4	40754061	40754084	known
chr3	154317126	154317149	known
chr10	23918370	23918393	known
chr7	12527248	12527271	known
chr7	117060909	117060932	known
chr6	91269717	91269740	known
chr9	79263089	79263112	known
chr4	17872636	17872659	known
chr12	55251985	55252008	known
chr10	6211286	6211309	known
chr4	186997435	186997458	known
chr6	118875708	118875731	known
chr17	55226893	55226916	known
chr1	100372215	100372238	known
chr8	61415476	61415499	known
chr12	88881469	88881492	known
chr6	66072637	66072660	known
chr15	82214362	82214385	known
chr5	104037826	104037849	known
chr2	204989676	204989699	known
chr1	180488017	180488040	known
chr15	39259992	39260015	known
chr11	115786683	115786706	known
chr7	98963683	98963706	known
chr5	66764514	66764537	known
chr7	14089766	14089789	known
chr19	14861391	14861414	known
chr4	130696121	130696144	known
chr9	29577205	29577228	known
chr4	22402772	22402795	known
chr1	166619525	166619548	known
chr1	118360906	118360929	known
chr13	71064075	71064098	known
chr6	48487099	48487122	known
chr4	92840201	92840224	known
chr7	41177165	41177188	known
chr3	57854212	57854235	known
chr5	93976058	93976081	known
chr10	54974412	54974435	known
chr3	137954288	137954311	known
chr10	18663004	18663027	known
chr8	116125633	116125656	known
chr1	28213190	28213213	known
chr22	19944991	19945014	known
chr15	23192365	23192388	known
chr19	37623597	37623620	known
chr11	123217956	123217979	known
chr7	156739577	156739600	known
chr7	13935237	13935260	known
chr3	73694389	73694412	known
chr18	68989329	68989352	known
chr3	86101158	86101181	known
chr7	148835886	148835909	known
chr17	74918643	74918666	known
chr5	120236907	120236930	known
chr1	85161025	85161048	known
chr4	114099032	114099055	known
chr13	67274491	67274514	known
chr2	41641226	41641249	known
chr6	63253233	63253256	known
chr4	106440655	106440678	known
chr7	140647931	140647954	known
chr19	33682884	33682907	known
chr20	25345373	25345396	known
chr9	137196001	137196024	known
chr19	52064275	52064298	known
chr18	66788317	66788340	known
chr11	33387120	33387143	known
chr6	126990219	126990242	known
chr7	91062978	91063001	known
chr3	176461955	176461978	known
chr20	39078999	39079022	known
chr10	36460076	36460099	known
chr6	147558755	147558778	known
chr16	10013074	10013097	known
chrX	28638321	28638344	known
chr18	72951038	72951061	known
chr6	51853066	51853089	known
chr8	13440104	13440127	known
chr7	97762424	97762447	known
chr13	47376562	47376585	known
chr10	18502640	18502663	known
chr10	83912087	83912110	known
chr9	13217733	13217756	known
chr8	61638013	61638036	known
chr7	105782426	105782449	known
chr3	181998065	181998088	known
chr4	113192760	113192783	known
chr1	57359919	57359942	known
chr6	6172205	6172228	known
chr3	160655747	160655770	known
chr11	43861598	43861621	known
chr1	97434026	97434049	known
chr7	35730651	35730674	known
chr11	19409125	19409148	known
chr2	11954393	11954416	known
chr1	112020950	112020973	known
chr17	32035872	32035895	known
chrX	118717917	118717940	known
chr7	96223732	96223755	known
chr15	101037187	101037210	known
chr11	95326162	95326185	known
chr6	4187488	4187511	known
chrX	122800973	122800996	known
chr11	65091512	65091535	known
chr18	19827416	19827439	known
chr12	1580090	1580113	known
chr11	37863122	37863145	known
chr7	137123527	137123550	known
chr19	7953385	7953408	known
chr9	107665585	107665608	known
chrX	64748564	64748587	known
chr3	193925885	193925908	known
chr14	61795155	61795178	known
chr5	23159051	23159074	known
chr8	91325211	91325234	known
chr1	176668104	176668127	known
chr13	24097006	24097029	known
chr9	29873638	29873661	known
chr2	161507118	161507141	known
chr12	27309007	27309030	known
chr1	236653311	236653334	known
chr9	131529507	131529530	known
chr4	105513758	105513781	known
chr11	82909214	82909237	known
chr8	119591270	119591293	known
chr10	125727925	125727948	known
chr9	22377030	22377053	known
chr4	5035462	5035485	known
chr10	21810732	21810755	known
chr6	10792060	10792083	known
chr12	85966891	85966914	known
chr2	112281819	112281842	known
chr13	35694820	35694843	known
chr8	77092190	77092213	known
chr8	55197803	55197826	known
chr12	61791346	61791369	known
chr10	8345052	8345075	known
chr5	23266497	23266520	known
chr2	228478341	228478364	known
chr2	88974504	88974527	known
chr7	67715645	67715668	known
chr5	111655849	111655872	known
chr7	133144458	133144481	known
chr3	35079702	35079725	known
chrX	133886275	133886298	known
chr5	165759731	165759754	known
chr4	39131406	39131429	known
chr8	119657033	119657056	known
chr3	23704801	23704824	known
chr18	69946354	69946377	known
chr7	123448030	123448053	known
chr2	179028948	179028971	known
chr15	45770232	45770255	known
chr22	28161829	28161852	known
chr2	107376942	107376965	known
chr4	128211627	128211650	known
chr14	78440310	78440333	known
chr18	42415862	42415885	known
chr17	66737573	66737596	known
chr7	146553525	146553548	known
chr9	96175340	96175363	known
chr2	40050966	40050989	known
chr3	140767347	140767370	known
chr16	20060918	20060941	known
chr9	18746562	18746585	known
chr5	61593003	61593026	known
chr21	44942041	44942064	known
chr13	83809122	83809145	known
chr1	89466575	89466598	known
chr5	5585721	5585744	known
chr9	102082076	102082099	known
chr8	87071095	87071118	known
chr13	104784479	104784502	known
chr4	133093645	133093668	known
chrX	25401897	25401920	known
chr2	71398635	71398658	known
chr16	7764781	7764804	known
chr3	157745510	157745533	known
chrX	127814882	127814905	known
chr4	108736459	108736482	known
chr7	13548914	13548937	known
chr8	128640540	128640563	known
chr6	2634964	2634987	known
chr3	20442026	20442049	known
chr9	95413026	95413049	known
chr14	94962366	94962389	known
chr1	89271698	89271721	known
chr6	113198024	113198047	known
chr8	112510110	112510133	known
chr3	128442471	128442494	known
chr1	170506126	170506149	known
chr6	113950224	113950247	known
chr4	77986151	77986174	known
chr2	167210087	167210110	known
chrX	9478595	9478618	known
chr8	99240967	99240990	known
chr8	82890570	82890593	known
chr6	92395399	92395422	known
chr6	33881595	33881618	known
chr4	144219461	144219484	known
chr1	66918521	66918544	known
chr11	40928795	40928818	known
chr6	124018911	124018934	known
chr5	19990550	19990573	known
chr7	28460702	28460725	known
chr14	34366310	34366333	known
chr12	39092953	39092976	known
chr9	36776507	36776530	known
chr16	66674345	66674368	known
chr15	63973052	63973075	known
chr3	86009242	86009265	known
chr3	128402094	128402117	known
chrX	98554255	98554278	known
chr2	222120252	222120275	known
chr6	52879747	52879770	known
chr2	86851229	86851252	known
chr12	85240102	85240125	known
chr12	70810066	70810089	known
chr8	116774153	116774176	known
chr16	81267903	81267926	known
chr7	64321309	64321332	known
chr11	76386648	76386671	known
chrX	108843894	108843917	known
chr7	79747799	79747822	known
chr9	136355941	136355964	known
chr11	8861674	8861697	known
chr2	77289488	77289511	known
chr4	184937986	184938009	known
chr11	120814701	120814724	known
chr1	172175023	172175046	known
chr7	24672692	24672715	known
chr19	5467432	5467455	known
chr1	103352843	103352866	known
chr17	39420591	39420614	known
chr11	130220553	130220576	known
chr6	83658505	83658528	known
chr10	73370406	73370429	known
chr6	95900375	95900398	known
chr16	24557300	24557323	known
chr11	22622768	22622791	known
chr1	31953169	31953192	known
chr14	37210404	37210427	known
chr3	188260332	188260355	known
chr2	125153624	125153647	known
chr1	73562908	73562931	known
chr15	27305018	27305041	known
chr1	175013808	175013831	known
chrX	141313213	141313236	known
chr5	120547072	120547095	known
chr3	124870737	124870760	known
chr8	69250729	69250752	known
chr5	100018852	100018875	known
chr17	47915109	47915132	known
chr4	77923189	77923212	known
chr3	143433179	143433202	known
chr2	85237884	85237907	known
chr6	40998874	40998897	known
chr14	89221609	89221632	known
chr2	212114966	212114989	known
chr8	105521149	105521172	known
chr7	149561071	149561094	known
chr13	80129507	80129530	known
chr1	149861695	149861718	known
chr12	99312604	99312627	known
chr12	79058888	79058911	known
chrX	108342304	108342327	known
chr6	124293070	124293093	known
chr10	8550671	8550694	known
chr7	23903448	23903471	known
chr15	93111850	93111873	known
chr7	7259036	7259059	known
chr11	121780060	121780083	known
chr1	117590964	117590987	known
chr1	49330988	49331011	known
chr3	31180537	31180560	known
chr5	56771946	56771969	known
chr4	15297398	15297421	known
chr2	50765421	50765444	known
chr6	49241323	49241346	known
chr9	105293888	105293911	known
chr2	173681085	173681108	known
chr14	43675613	43675636	known
chr6	8278918	8278941	known
chr19	32493117	32493140	known
chr15	90141007	90141030	known
chr13	79630344	79630367	known
chr11	104464475	104464498	known
chr1	12549319	12549342	known
chr4	74903842	74903865	known
chr8	105206128	105206151	known
chr3	67210628	67210651	known
chr10	18960938	18960961	known
chr4	88245745	88245768	known
chr1	63694384	63694407	known
chr11	85246100	85246123	known
chrX	112076221	112076244	known
chr10	92482329	92482352	known
chr10	33379666	33379689	known
chr12	18153313	18153336	known
chrX	145100705	145100728	known
chr6	123522226	123522249	known
chr4	11470805	11470828	known
chr4	97831177	97831200	known
chr9	86006136	86006159	known
chr2	183315368	183315391	known
chr8	54016538	54016561	known
chr12	84202179	84202202	known
chr11	106384050	106384073	known
chr3	155598788	155598811	known
chr8	42534506	42534529	known
chr2	72892517	72892540	known
chr13	36581915	36581938	known
chr2	161224102	161224125	known
chr10	45044020	45044043	known
chr1	195998184	195998207	known
chrX	25897998	25898021	known
chr5	142905232	142905255	known
chr5	56657293	56657316	known
chr8	89070800	89070823	known
chr5	171490481	171490504	known
chr4	11393448	11393471	known
chr4	122274179	122274202	known
chr10	78814806	78814829	known
chr1	158477520	158477543	known
chr4	79919093	79919116	known
chr2	49539044	49539067	known
chr5	131759234	131759257	known
chr18	52284153	52284176	known
chr16	54014440	54014463	known
chr20	42481571	42481594	known
chr16	86013549	86013572	known
chr2	219577093	219577116	known
chr11	28141089	28141112	known
chr6	156116575	156116598	known
chr12	14543012	14543035	known
chr5	87689655	87689678	known
chrX	14939527	14939550	known
chr2	212877311	212877334	known
chr3	12358471	12358494	known
chr16	66785217	66785240	known
chr15	100788087	100788110	known
chr5	38140265	38140288	known
chr16	30756823	30756846	known
chr1	151284798	151284821	known
chr10	24451571	24451594	known
chr18	62113818	62113841	known
chr8	8382438	8382461	known
chr1	95635810	95635833	known
chr18	59328976	59328999	known
chr4	92042566	92042589	known
chr3	61091718	61091741	known
chr6	72467840	72467863	known
chr9	110343288	110343311	known
chr9	18544065	18544088	known
chr3	125925533	125925556	known
chr15	53296304	53296327	known
chr1	36312823	36312846	known
chr7	64001253	64001276	known
chr4	129916464	129916487	known
chr11	73836544	73836567	known
chr5	30805166	30805189	known
chr7	152264123	152264146	known
chr2	139792201	139792224	known
chr14	26371309	26371332	known
chr13	72807503	72807526	known
chr11	8747268	8747291	known
chr11	85447321	85447344	known
chr1	184263351	184263374	known
chr3	18581239	18581262	known
chr11	19839151	19839174	known
chr1	192324405	192324428	known
chr4	133758793	133758816	known
chr7	114064669	114064692	known
chr15	23052527	23052550	known
chr6	93482090	93482113	known
chr7	137049259	137049282	known
chr6	52686411	52686434	known
chr3	45050053	45050076	known
chr11	43235293	43235316	known
chr1	247856739	247856762	known
chr5	13318234	13318257	known
chr13	78093687	78093710	known
chr14	30513722	30513745	known
chr4	135067188	135067211	known
chr16	31572196	31572219	known
chr3	74742661	74742684	known
chr15	86462413	86462436	known
chr8	14809522	14809545	known
chr5	10428179	10428202	known
chr20	45598387	45598410	known
chr13	20286487	20286510	known
chr1	65466736	65466759	known
chr1	23873556	23873579	known
chr17	59567396	59567419	known
chr13	66445661	66445684	known
chr12	100334120	100334143	known
chr7	134269748	134269771	known
chrX	56793701	56793724	known
chr11	82072952	82072975	known
chr4	188100798	188100821	known
chr7	32061253	32061276	known
chr6	4197862	4197885	known
chr11	109969531	109969554	known
chr7	15087133	15087156	known
chr6	126877128	126877151	known
chr20	47486416	47486439	known
chr13	94463222	94463245	known
chr4	155221213	155221236	known
chr10	82772176	82772199	known
chr1	12709100	12709123	known
chr9	116844486	116844509	known
chr6	166180711	166180734	known
chr3	28699471	28699494	known
chr2	240834534	240834557	known
chr7	52078774	52078797	known
chr3	83022676	83022699	known
chr10	122077314	122077337	known
chr8	95687933	95687956	known
chr3	110014220	110014243	known
chr2	58583937	58583960	known
chr6	168660368	168660391	known
chr3	142220261	142220284	known
chr1	19545099	19545122	known
chr8	14045411	14045434	known
chr3	83834741	83834764	known
chr1	169757358	169757381	known
chr22	39119591	39119614	known
chr15	94544363	94544386	known
chr19	49491358	49491381	known
chr7	94902990	94903013	known
chr6	97819705	97819728	known
chr11	91323331	91323354	known
chr9	12837331	12837354	known
chr2	124948928	124948951	known
chr11	84916114	84916137	known
chr3	167023256	167023279	known
chr15	34116823	34116846	known
chr15	49144313	49144336	known
chr10	112519325	112519348	known
chr1	29415276	29415299	known
chr10	10638373	10638396	known
chrX	9980517	9980540	known
chr7	25198012	25198035	known
chr10	128445479	128445502	known
chr4	64126042	64126065	known
chr3	108925781	108925804	known
chr1	31868954	31868977	known
chr8	105567577	105567600	known
chr5	28570838	28570861	known
chr15	55555143	55555166	known
chr11	59440392	59440415	known
chr6	88125909	88125932	known
chr4	131090658	131090681	known
chr9	73757071	73757094	known
chr12	13307975	13307998	known
chr10	106610381	106610404	known
chr5	82445843	82445866	known
chr15	50223266	50223289	known
chr9	86991468	86991491	known
chr17	5761658	5761681	known
chr11	19109812	19109835	known
chr4	159785940	159785963	known
chr1	69625952	69625975	known
chr2	30468151	30468174	known
chr15	77674456	77674479	known
chr7	10995996	10996019	known
chr5	123161622	123161645	known
chr18	65108013	65108036	known
chr11	108692014	108692037	known
chr1	6829507	6829530	known
chr9	34115253	34115276	known
chr2	65992327	65992350	known
chr14	57881236	57881259	known
chr2	49720564	49720587	known
chr18	2411418	2411441	known
chr8	127280197	127280220	known
chr3	113767583	113767606	known
chr1	52085420	52085443	known
chr9	36420766	36420789	known
chr20	33731027	33731050	known
chr11	42945857	42945880	known
chr2	207091607	207091630	known
chr8	122403011	122403034	known
chr7	52519512	52519535	known
chr3	47403863	47403886	known
chr6	97376676	97376699	known
chr1	168996368	168996391	known
chr3	102592435	102592458	known
chr12	88271762	88271785	known
chr11	43813391	43813414	known
chr3	125870320	125870343	known
chr13	99652932	99652955	known
chr4	37214416	37214439	known
chr4	139978238	139978261	known
chr21	38131890	38131913	known
chr19	3817515	3817538	known
chr7	108019139	108019162	known
chr4	83424058	83424081	known
chr8	90710077	90710100	known
chr8	68829827	68829850	known
chr14	104102423	104102446	known
chrX	140499476	140499499	known
chr9	97805927	97805950	known
chr1	178028359	178028382	known
chr3	147715853	147715876	known
chr2	133596849	133596872	known
chr1	188238093	188238116	known
chr9	3567800	3567823	known
chr4	20236349	20236372	known
chr12	58382548	58382571	known
chr1	190675429	190675452	known
chr4	64538396	64538419	known
chr15	100755432	100755455	known
chr11	91114010	91114033	known
chr17	78473399	78473422	known
chr12	2001575	2001598	known
chr3	113141765	113141788	known
chr5	37769395	37769418	known
chr15	89721131	89721154	known
chr5	6402815	6402838	known
chr13	30263413	30263436	known
chr1	54851138	54851161	known
chr2	12413708	12413731	known
chr3	81343199	81343222	known
chr3	168000293	168000316	known
chr13	42626776	42626799	known
chr17	79531163	79531186	known
chr16	75976277	75976300	known
chr5	124063882	124063905	known
chr5	17374258	17374281	known
chr6	132649198	132649221	known
chr1	27691043	27691066	known
chr5	112334586	112334609	known
chr20	47529007	47529030	known
chr8	3993492	3993515	known
chr1	172591671	172591694	known
chr9	755257	755280	known
chr2	122194308	122194331	known
chr13	94829674	94829697	known
chr1	205316071	205316094	known
chr1	166315749	166315772	known
chr3	185635174	185635197	known
chr13	48740438	48740461	known
chr1	180975634	180975657	known
chr8	15170992	15171015	known
chr7	10704703	10704726	known
chr2	174586455	174586478	known
chr8	52109273	52109296	known
chr16	25649716	25649739	known
chr5	41868528	41868551	known
chr4	130548916	130548939	known
chr15	55461547	55461570	known
chr14	34126530	34126553	known
chr13	78393026	78393049	known
chr2	62285725	62285748	known
chr16	61968541	61968564	known
chr12	28741929	28741952	known
chr9	108742651	108742674	known
chr3	160131203	160131226	known
chr12	39710140	39710163	known
chr9	79307197	79307220	known
chr6	81874773	81874796	known
chr2	220602931	220602954	known
chr20	3409263	3409286	known
chr18	58135488	58135511	known
chr13	60158286	60158309	known
chr7	75984224	75984247	known
chr1	88355869	88355892	known
chrX	88439748	88439771	known
chr4	20066350	20066373	known
chr17	8105992	8106015	known
chr13	86074797	86074820	known
chr10	57871494	57871517	known
chr15	27705598	27705621	known
chr8	82102063	82102086	known
chr5	125183421	125183444	known
chr7	20511227	20511250	known
chr15	79966664	79966687	known
chr1	101604435	101604458	known
chr8	13490294	13490317	known
chr3	104016957	104016980	known
chr19-gl000208-random	63319	63342	known
chr14	40297744	40297767	known
chrX	40789534	40789557	known
chr22	41584379	41584402	known
chr19	38496371	38496394	known
chr4	111627994	111628017	known
chr7	79502975	79502998	known
chr3	74964399	74964422	known
chr3	67551979	67552002	known
chr12	11195525	11195548	known
chr5	174029805	174029828	known
chr4	31721764	31721787	known
chr20	61908999	61909022	known
chr15	25984831	25984854	known
chr6	9264654	9264677	known
chr4	22454024	22454047	known
chr6	28394570	28394593	known
chr4	97239278	97239301	known
chr18	36709649	36709672	known
chr18	55213892	55213915	known
chr1	5580260	5580283	known
chr6	84935632	84935655	known
chr21	35156973	35156996	known
chr11	66705603	66705626	known
chr8	101421919	101421942	known
chr4	144010007	144010030	known
chr4	86721679	86721702	known
chr3	152924046	152924069	known
chr2	216304678	216304701	known
chr14	59259509	59259532	known
chr1	92820017	92820040	known
chr1	95809264	95809287	known
chr8	111624323	111624346	known
chr13	74555156	74555179	known
chr7	103269800	103269823	known
chr10	114441897	114441920	known
chr4	73040490	73040513	known
chr8	125987878	125987901	known
chr5	66476938	66476961	known
chr21	44763661	44763684	known
chr10	52661566	52661589	known
chr10	94661428	94661451	known
chrX	151658063	151658086	known
chr8	76293415	76293438	known
chr8	120613259	120613282	known
chr13	30550884	30550907	known
chr3	82735250	82735273	known
chr3	7202393	7202416	known
chr6	99609659	99609682	known
chr11	20689530	20689553	known
chr2	66531307	66531330	known
chr5	97116170	97116193	known
chr11	36846285	36846308	known
chr2	75117038	75117061	known
chr3	98834846	98834869	known
chr3	55453039	55453062	known
chr9	83814824	83814847	known
chr5	162851529	162851552	known
chr9	12630763	12630786	known
chr5	20189539	20189562	known
chr3	16520990	16521013	known
chr18	20238104	20238127	known
chr2	62476918	62476941	known
chr12	113345708	113345731	known
chr7	118747142	118747165	known
chr3	63102338	63102361	known
chrX	153190464	153190487	known
chr7	43759202	43759225	known
chrX	10852780	10852803	known
chr1	188480744	188480767	known
chr8	120157333	120157356	known
chr8	106974164	106974187	known
chr3	30343486	30343509	known
chr8	115725203	115725226	known
chr2	118990654	118990677	known
chr9	21011632	21011655	known
chr14	92271088	92271111	known
chr2	18727179	18727202	known
chr9	85039568	85039591	known
chr1	64398056	64398079	known
chr6	67149462	67149485	known
chr4	57981318	57981341	known
chr20	37411878	37411901	known
chr17	5839470	5839493	known
chr15	46735051	46735074	known
chr12	61501465	61501488	known
chr6	41768063	41768086	known
chr1	46995857	46995880	known
chrX	142283094	142283117	known
chr12	63655248	63655271	known
chr2	10024331	10024354	known
chr10	37707023	37707046	known
chr17	15127527	15127550	known
chr6	78972644	78972667	known
chr17	22042643	22042666	known
chr14	104559998	104560021	known
chr1	115878589	115878612	known
chrX	117048588	117048611	known
chr22	35943162	35943185	known
chr12	9300005	9300028	known
chr22	30051477	30051500	known
chr13	25735697	25735720	known
chr20	37271115	37271138	known
chr15	25708461	25708484	known
chr1	84824399	84824422	known
chr11	96996609	96996632	known
chr5	36680077	36680100	known
chr13	96712766	96712789	known
chr4	182889995	182890018	known
chr13	55407432	55407455	known
chr13	107957446	107957469	known
chr4	3747823	3747846	known
chr5	135677173	135677196	known
chr10	114219871	114219894	known
chr5	31972721	31972744	known
chr10	5625924	5625947	known
chr1	49605598	49605621	known
chr9	139307968	139307991	known
chr3	97734485	97734508	known
chr14	80222629	80222652	known
chr14	64591967	64591990	known
chr18	69938656	69938679	known
chr14	78948644	78948667	known
chr13	77826821	77826844	known
chr1	144992604	144992627	known
chr12	101214462	101214485	known
chrX	79855598	79855621	known
chr5	76400019	76400042	known
chr12	47828797	47828820	known
chr18	30063995	30064018	known
chr9	30527729	30527752	known
chr16	72225483	72225506	known
chr19	41937280	41937303	known
chr8	96738550	96738573	known
chr5	41832381	41832404	known
chr5	151604514	151604537	known
chr4	63221677	63221700	known
chr8	26631703	26631726	known
chr6	168172511	168172534	known
chr20	38954386	38954409	known
chr7	125017188	125017211	known
chr10	25514849	25514872	known
chr9	98612671	98612694	known
chr22	30226311	30226334	known
chr10	56254538	56254561	known
chrX	16556249	16556272	known
chr2	232923017	232923040	known
chr14	76084220	76084243	known
chr11	76597282	76597305	known
chr9	83467515	83467538	known
chr9	78694342	78694365	known
chr1	67814014	67814037	known
chr4	114305057	114305080	known
chr6	102061444	102061467	known
chr9	14379201	14379224	known
chr7	119445064	119445087	known
chr15	51791332	51791355	known
chr10	97623702	97623725	known
chr18	60888013	60888036	known
chr13	72136754	72136777	known
chr8	17872585	17872608	known
chr4	148926119	148926142	known
chr5	66349940	66349963	known
chr5	124443374	124443397	known
chr8	115158439	115158462	known
chr15	96990419	96990442	known
chr1	183178155	183178178	known
chr6	44090301	44090324	known
chr10	12868410	12868433	known
chr19	18894203	18894226	known
chr5	23566186	23566209	known
chr1	13973600	13973623	known
chr8	27598648	27598671	known
chr21	47864347	47864370	known
chr22	29887511	29887534	known
chr5	72584144	72584167	known
chr13	98103666	98103689	known
chr4	53133010	53133033	known
chr14	30403011	30403034	known
chr6	135753050	135753073	known
chr5	25076584	25076607	known
chr16	84691341	84691364	known
chr3	101833080	101833103	known
chrX	97854882	97854905	known
chr13	111274486	111274509	known
chr5	67676709	67676732	known
chr2	99231974	99231997	known
chr15	68067624	68067647	known
chr6	106440559	106440582	known
chr7	86747550	86747573	known
chr13	96871017	96871040	known
chrX	42126202	42126225	known
chr14	32342738	32342761	known
chr11	78669224	78669247	known
chr17	42271762	42271785	known
chr3	103625445	103625468	known
chr5	119795726	119795749	known
chr5	20392780	20392803	known
chr10	84554336	84554359	known
chr6	141580198	141580221	known
chr2	177455448	177455471	known
chr5	62824327	62824350	known
chr17	930572	930595	known
chr7	5444136	5444159	known
chr5	171701102	171701125	known
chr11	49052156	49052179	known
chr3	28144041	28144064	known
chr3	48215319	48215342	known
chr17	15194993	15195016	known
chr15	100185720	100185743	known
chr10	124414742	124414765	known
chr2	242151920	242151943	known
chr15	27278701	27278724	known
chr11	24637935	24637958	known
chr9	86197357	86197380	known
chr6	4974549	4974572	known
chr4	124085192	124085215	known
chr2	237776131	237776154	known
chrX	11006397	11006420	known
chr8	85158562	85158585	known
chr12	5818512	5818535	known
chr9	121169694	121169717	known
chr10	90366416	90366439	known
chrX	19620020	19620043	known
chr2	145849219	145849242	known
chr16	61901438	61901461	known
chr10	46125414	46125437	known
chr5	111895661	111895684	known
chr14	63384131	63384154	known
chr2	60353665	60353688	known
chr18	7188934	7188957	known
chr6	48892266	48892289	known
chr17	77401564	77401587	known
chr16	52641241	52641264	known
chr3	116028775	116028798	known
chr9	74857133	74857156	known
chr2	148086093	148086116	known
chr4	61264441	61264464	known
chr2	177820942	177820965	known
chr10	102335404	102335427	known
chr3	48842199	48842222	known
chr6	160388936	160388959	known
chr5	152044501	152044524	known
chr18	64486336	64486359	known
chr12	103124263	103124286	known
chr11	133830505	133830528	known
chr11	43199060	43199083	known
chr7	152557683	152557706	known
chr7	118000094	118000117	known
chr3	178040372	178040395	known
chr6	142496763	142496786	known
chr14	47112625	47112648	known
chr13	27331598	27331621	known
chr12	81278551	81278574	known
chr14	24985833	24985856	known
chr5	151785849	151785872	known
chr5	11581506	11581529	known
chr17	37984301	37984324	known
chr9	71390938	71390961	known
chr3	78266196	78266219	known
chr2	65572336	65572359	known
chr2	203880892	203880915	known
chr6	101223045	101223068	known
chr20	31330072	31330095	known
chr10	73866396	73866419	known
chr1	181630986	181631009	known
chr6	65749642	65749665	known
chr14	24624135	24624158	known
chr16	88233648	88233671	known
chr16	79223713	79223736	known
chr11	81785280	81785303	known
chr10	32921176	32921199	known
chr1	84109680	84109703	known
chr13	37662126	37662149	known
chr2	236484594	236484617	known
chr12	8703298	8703321	known
chr11	110122305	110122328	known
chr4	73983117	73983140	known
chr3	33369543	33369566	known
chr10	92108684	92108707	known
chr1	32898325	32898348	known
chr2	8970158	8970181	known
chr9	29465572	29465595	known
chr14	66337254	66337277	known
chr1	67404223	67404246	known
chr7	97249946	97249969	known
chr15	96947279	96947302	known
chr15	29826818	29826841	known
chr18	45348280	45348303	known
chr17	63641267	63641290	known
chr12	73066201	73066224	known
chr9	34198466	34198489	known
chr14	43085870	43085893	known
chr13	97524331	97524354	known
chr19	44848035	44848058	known
chr1	236448317	236448340	known
chr10	85061067	85061090	known
chr13	58725992	58726015	known
chr1	152941869	152941892	known
chr10	118826338	118826361	known
chr4	33903240	33903263	known
chr7	18237215	18237238	known
chr21	43503025	43503048	known
chr18	30351114	30351137	known
chr19	46794207	46794230	known
chr22	26427214	26427237	known
chr14	56499649	56499672	known
chr2	196978147	196978170	known
chr8	23033568	23033591	known
chr2	6289180	6289203	known
chr2	36855904	36855927	known
chr10	16062432	16062455	known
chrX	19145540	19145563	known
chr18	75884714	75884737	known
chrX	47675814	47675837	known
chr16	53001492	53001515	known
chr1	105134310	105134333	known
chr13	26113662	26113685	known
chrX	105180835	105180858	known
chr2	59320939	59320962	known
chr9	73020088	73020111	known
chr17	71892335	71892358	known
chr12	19636037	19636060	known
chr3	192525580	192525603	known
chr5	140032427	140032450	known
chr11	64127452	64127475	known
chr1	194837862	194837885	known
chr11	41454191	41454214	known
chr5	73778800	73778823	known
chr17	69580314	69580337	known
chr3	117445851	117445874	known
chr14	58675047	58675070	known
chr21	40245015	40245038	known
chr7	78834279	78834302	known
chr1	46002826	46002849	known
chr3	114272210	114272233	known
chr10	15600749	15600772	known
chr17	39929991	39930014	known
chr4	147571749	147571772	known
chr14	51078115	51078138	known
chr13	89035158	89035181	known
chr13	69713675	69713698	known
chr5	91832557	91832580	known
chr10	122223626	122223649	known
chr1	174358208	174358231	known
chr8	43173055	43173078	known
chr3	123475210	123475233	known
chr17	39287877	39287900	known
chr14	80101299	80101322	known
chr12	114130999	114131022	known
chr1	68837104	68837127	known
chr1	107964886	107964909	known
chr2	105428873	105428896	known
chr18	24639318	24639341	known
chr1	75450594	75450617	known
chr12	74783178	74783201	known
chr1	163885202	163885225	known
chr3	48736859	48736882	known
chr1	208227641	208227664	known
chr7	89123603	89123626	known
chr7	80404258	80404281	known
chr9	3247632	3247655	known
chr22	31556233	31556256	known
chr3	126926055	126926078	known
chr14	67572238	67572261	known
chr1	59416618	59416641	known
chrX	88625220	88625243	known
chrX	125109731	125109754	known
chr6	43998549	43998572	known
chr3	102779540	102779563	known
chr18	59861979	59862002	known
chr9	98186498	98186521	known
chr2	144674600	144674623	known
chr17	26131152	26131175	known
chr14	67773651	67773674	known
chr17	73002630	73002653	known
chr2	171885025	171885048	known
chrX	25881763	25881786	known
chr2	152716805	152716828	known
chr15	50609109	50609132	known
chr1	206822643	206822666	known
chr1	195005314	195005337	known
chr5	103242684	103242707	known
chrX	67934903	67934926	known
chr18	34957048	34957071	known
chr10	111671649	111671672	known
chr4	34976593	34976616	known
chr2	109928417	109928440	known
chr13	61590391	61590414	known
chr8	141381545	141381568	known
chr8	111139980	111140003	known
chr14	54398159	54398182	known
chr1	55534955	55534978	known
chr16	34915412	34915435	known
chr2	159829886	159829909	known
chr9	119910104	119910127	known
chr7	50747065	50747088	known
chr7	151630790	151630813	known
chr14	33953846	33953869	known
chr12	29631472	29631495	known
chr3	60343924	60343947	known
chr22	34273334	34273357	known
chr11	48396280	48396303	known
chr1	183953740	183953763	known
chr5	130542335	130542358	known
chr16	51683811	51683834	known
chr8	80489122	80489145	known
chr18	23782805	23782828	known
chr1	61849540	61849563	known
chr6	14946388	14946411	known
chrX	119772211	119772234	known
chrX	149761852	149761875	known
chr8	64864322	64864345	known
chr10	2941286	2941309	known
chr1	60499826	60499849	known
chr3	79582261	79582284	known
chr14	19544863	19544886	known
chrX	141372394	141372417	known
chr9	85076755	85076778	known
chr3	155946569	155946592	known
chr6	44700212	44700235	known
chr2	89152072	89152095	known
chr12	113184003	113184026	known
chr3	62920975	62920998	known
chr12	51016106	51016129	known
chr2	81839049	81839072	known
chr15	96837670	96837693	known
chr1	54529392	54529415	known
chr9	97743859	97743882	known
chr3	110511646	110511669	known
chr1	159546173	159546196	known
chr8	125470988	125471011	known
chr6	65196203	65196226	known
chr15	33961497	33961520	known
chr9	82451166	82451189	known
chr16	73284232	73284255	known
chr8	83440282	83440305	known
chr12	69700134	69700157	known
chr4	133495120	133495143	known
chr5	92457619	92457642	known
chr14	81316811	81316834	known
chr9	124616325	124616348	known
chr7	9938075	9938098	known
chr9	110831954	110831977	known
chr6	87675297	87675320	known
chr7	95019377	95019400	known
chr12	71935069	71935092	known
chrX	127423950	127423973	known
chr20	50216907	50216930	known
chr10	43081153	43081176	known
chr18	8593944	8593967	known
chr20	25169410	25169433	known
chr13	111696726	111696749	known
chr2	238761378	238761401	known
chr14	86299270	86299293	known
chr3	21494103	21494126	known
chr10	61724419	61724442	known
chr5	137274117	137274140	known
chr2	230006839	230006862	known
chr10	67694521	67694544	known
chr9	13674397	13674420	known
chr2	177378209	177378232	known
chr8	24117865	24117888	known
chr4	156686062	156686085	known
chr1	15132950	15132973	known
chrX	54052991	54053014	known
chr2	221876698	221876721	known
chr16	50730633	50730656	known
chrX	9269252	9269275	known
chr6	151416177	151416200	known
chr18	59499532	59499555	known
chr10	115170568	115170591	known
chr15	88661695	88661718	known
chr15	27137493	27137516	known
chr8	19958279	19958302	known
chr5	126901270	126901293	known
chr3	177233565	177233588	known
chr19	22823797	22823820	known
chr7	32642040	32642063	known
chr6	56632934	56632957	known
chr4	40394092	40394115	known
chr1	47432398	47432421	known
chr2	117269290	117269313	known
chr13	73261615	73261638	known
chrX	35422535	35422558	known
chrX	27308919	27308942	known
chr11	44683970	44683993	known
chr9	98515837	98515860	known
chr8	83556559	83556582	known
chr9	19987393	19987416	known
chr6	142616768	142616791	known
chr2	118143829	118143852	known
chr5	34771236	34771259	known
chr4	115587231	115587254	known
chr19	13716258	13716281	known
chrX	111640982	111641005	known
chr2	220564273	220564296	known
chr4	141869050	141869073	known
chr3	51060188	51060211	known
chr10	58234029	58234052	known
chr13	76077448	76077471	known
chr9	83720084	83720107	known
chr11	107142093	107142116	known
chr21	43208778	43208801	known
chr6	65074006	65074029	known
chr3	96333139	96333162	known
chr5	106702537	106702560	known
chr1	218551064	218551087	known
chr9	111767404	111767427	known
chr4	3062789	3062812	known
chr3	158097970	158097993	known
chr19	3765294	3765317	known
chr13	82350932	82350955	known
chrX	28585665	28585688	known
chr15	72145100	72145123	known
chr8	100739234	100739257	known
chr18	22480831	22480854	known
chr3	66417158	66417181	known
chr4	42993135	42993158	known
chr13	40871568	40871591	known
chr4	175206018	175206041	known
chr8	96927477	96927500	known
chr5	172456698	172456721	known
chr11	94737379	94737402	known
chrX	89875165	89875188	known
chr4	48145664	48145687	known
chr3	100484259	100484282	known
chr1	186653759	186653782	known
chr11	26605018	26605041	known
chr1	162554994	162555017	known
chrX	117361303	117361326	known
chr8	13929062	13929085	known
chr11	87771871	87771894	known
chr12	82721621	82721644	known
chr3	7713701	7713724	known
chr14	74615414	74615437	known
chr7	141085388	141085411	known
chr19	13492856	13492879	known
chr14	96270701	96270724	known
chr14	90147618	90147641	known
chr1	228953976	228953999	known
chr7	12192487	12192510	known
chr7	114660324	114660347	known
chr5	23447629	23447652	known
chr6	55819441	55819464	known
chr11	115507821	115507844	known
chr4	31820903	31820926	known
chr16	60696290	60696313	known
chr10	117915704	117915727	known
chr8	27867333	27867356	known
chr18	27388291	27388314	known
chr7	35310502	35310525	known
chr2	141602234	141602257	known
chr3	96765541	96765564	known
chr11	58290169	58290192	known
chr10	104907101	104907124	known
chr1	107362191	107362214	known
chr3	129184160	129184183	known
chr7	144632339	144632362	known
chr2	151151054	151151077	known
chr11	103816860	103816883	known
chr1	96649947	96649970	known
chr5	52939581	52939604	known
chr2	1583723	1583746	known
chr6	86254476	86254499	known
chr6	69263990	69264013	known
chr6	15374657	15374680	known
chr13	99034386	99034409	known
chr10	94130820	94130843	known
chr7	131775153	131775176	known
chr18	67975031	67975054	known
chr8	32571900	32571923	known
chr14	92199856	92199879	known
chrX	41944940	41944963	known
chr12	41469765	41469788	known
chrX	133843211	133843234	known
chrX	18672972	18672995	known
chr3	94544277	94544300	known
chr12	32554099	32554122	known
chr3	151541087	151541110	known
chr1	164080795	164080818	known
chrX	102250881	102250904	known
chr6	78845421	78845444	known
chr5	131891199	131891222	known
chr17	53233129	53233152	known
chr15	49265909	49265932	known
chr8	99572216	99572239	known
chr7	55417910	55417933	known
chr4	152244311	152244334	known
chr16	9332228	9332251	known
chr18	57160556	57160579	known
chr6	24052379	24052402	known
chr6	165915870	165915893	known
chr4	138883111	138883134	known
chr2	3649431	3649454	known
chr14	88576909	88576932	known
chr3	126259313	126259336	known
chr17	17258379	17258402	known
chr2	152942882	152942905	known
chr8	5551187	5551210	known
chr22	30916030	30916053	known
chr10	103712246	103712269	known
chr1	189861646	189861669	known
chr1	233086142	233086165	known
chr10	30978395	30978418	known
chrX	47114791	47114814	known
chrX	19927186	19927209	known
chr4	104330811	104330834	known
chr13	41753848	41753871	known
chr3	64702051	64702074	known
chr3	157394397	157394420	known
chr1	90610691	90610714	known
chr7	105216124	105216147	known
chr18	44602728	44602751	known
chr17	59251751	59251774	known
chr22	24887441	24887464	known
chr1	94384361	94384384	known
chr16	56335380	56335403	known
chr14	30164906	30164929	known
chr10	50492015	50492038	known
chr1	197075199	197075222	known
chr3	97177674	97177697	known
chr2	64554497	64554520	known
chr2	49284774	49284797	known
chr1	17375490	17375513	known
chr9	21945679	21945702	known
chr7	126260994	126261017	known
chr1	56115767	56115790	known
chr9	104986502	104986525	known
chr2	173269841	173269864	known
chrX	136971752	136971775	known
chr4	16801286	16801309	known
chr14	69003401	69003424	known
chr19	12765337	12765360	known
chr1	152571446	152571469	known
chr11	14251970	14251993	known
chr11	101543333	101543356	known
chr1	228471195	228471218	known
chr13	84585131	84585154	known
chr6	14034520	14034543	known
chr5	65337697	65337720	known
chr19	24176624	24176647	known
chr8	95376137	95376160	known
chr12	93156959	93156982	known
chr10	79050506	79050529	known
chr3	29043083	29043106	known
chr3	74692372	74692395	known
chr1	188390826	188390849	known
chr5	79701702	79701725	known
chrX	74716101	74716124	known
chr9	19189513	19189536	known
chr1	165355092	165355115	known
chr3	153012791	153012814	known
chr6	94774751	94774774	known
chr15	87268629	87268652	known
chr10	86595750	86595773	known
chr20	5550661	5550684	known
chr16	50262946	50262969	known
chr11	35220801	35220824	known
chr20	10484049	10484072	known
chr15	64660106	64660129	known
chr6	123177359	123177382	known
chr20	60220764	60220787	known
chr10	60031225	60031248	known
chr6	58731442	58731465	known
chr13	51583134	51583157	known
chr8	10502452	10502475	known
chr14	78800406	78800429	known
chr3	181980067	181980090	known
chr14	83137975	83137998	known
chr2	82335498	82335521	known
chr19	40894477	40894500	known
chr8	66886164	66886187	known
chr2	36313051	36313074	known
chr4	140643022	140643045	known
chr3	47347318	47347341	known
chr12	37990428	37990451	known
chr1	75124971	75124994	known
chr8	31418384	31418407	known
chr12	30850035	30850058	known
chr11	46108920	46108943	known
chr1	27959537	27959560	known
chr1	52109040	52109063	known
chr1	50724903	50724926	known
chr2	11863967	11863990	known
chr2	3954509	3954532	known
chr5	37402164	37402187	known
chr14	25707566	25707589	known
chr5	117118164	117118187	known
chr19	44928590	44928613	known
chr5	124733019	124733042	known
chr13	95247504	95247527	known
chr8	16070681	16070704	known
chr13	95797191	95797214	known
chr10	111407248	111407271	known
chr1	162354557	162354580	known
chr12	26862850	26862873	known
chr10	32734305	32734328	known
chr1	233252067	233252090	known
chr8	50280156	50280179	known
chr19	15965457	15965480	known
chr8	126222198	126222221	known
chr18	30237514	30237537	known
chr13	49585291	49585314	known
chr12	21529851	21529874	known
chr1	18514802	18514825	known
chr1	154628224	154628247	known
chr11	35017102	35017125	known
chr5	94826070	94826093	known
chr9	36086245	36086268	known
chr20	33131849	33131872	known
chr5	139266428	139266451	known
chr8	128966404	128966427	known
chr9	74946702	74946725	known
chr3	44873208	44873231	known
chr2	142611881	142611904	known
chr11	125244647	125244670	known
chr6	137519245	137519268	known
chr4	103097309	103097332	known
chr3	75396927	75396950	known
chr21	46443607	46443630	known
chr14	75101634	75101657	known
chr4	31049540	31049563	known
chr1	147257340	147257363	known
chrX	76743144	76743167	known
chr9	31882972	31882995	known
chr5	68536810	68536833	known
chr8	32667133	32667156	known
chr7	134768644	134768667	known
chr12	104706222	104706245	known
chrX	35601821	35601844	known
chrX	22135599	22135622	known
chr1	12146745	12146768	known
chr8	84560336	84560359	known
chr6	98435466	98435489	known
chr13	23275275	23275298	known
chrX	142329011	142329034	known
chr7	114429801	114429824	known
chr9	31521890	31521913	known
chr16	47753719	47753742	known
chrX	134741418	134741441	known
chr9	83940114	83940137	known
chr11	3030102	3030125	known
chrX	74201381	74201404	known
chr6	3206192	3206215	known
chr3	130539474	130539497	known
chr12	119527170	119527193	known
chr5	70978392	70978415	known
chr11	27628851	27628874	known
chr4	74091132	74091155	known
chr13	73753708	73753731	known
chr18	50518938	50518961	known
chr8	31239576	31239599	known
chr4	127250373	127250396	known
chr2	213288829	213288852	known
chr7	115967581	115967604	known
chr3	27791467	27791490	known
chr1	232243830	232243853	known
chr13	72677694	72677717	known
chr9	20594648	20594671	known
chr8	22521769	22521792	known
chr5	169732390	169732413	known
chr6	136752600	136752623	known
chr2	135719592	135719615	known
chr15	29420631	29420654	known
chr12	38804614	38804637	known
chr5	71818712	71818735	known
chr16	73846208	73846231	known
chr11	9049940	9049963	known
chr8	27384008	27384031	known
chr14	103710289	103710312	known
chr14	50944367	50944390	known
chr15	47415938	47415961	known
chr1	97976585	97976608	known
chr1	183959221	183959244	known
chr1	183792215	183792238	known
chr6	80266233	80266256	known
chr11	37836007	37836030	known
chr4	118712446	118712469	known
chr5	73335090	73335113	known
chr9	11270418	11270441	known
chr4	99829270	99829293	known
chr4	99723025	99723048	known
chr22	31441680	31441703	known
chr14	48202238	48202261	known
chr13	48516770	48516793	known
chr6	73433443	73433466	known
chr6	148948696	148948719	known
chr12	82114111	82114134	known
chr10	4863944	4863967	known
chr15	36194569	36194592	known
chr14	91834079	91834102	known
chr3	69749928	69749951	known
chr16	13381049	13381072	known
chr15	95084110	95084133	known
chr12	25161904	25161927	known
chr1	37757325	37757348	known
chr10	36586524	36586547	known
chr8	22149192	22149215	known
chr3	175697722	175697745	known
chr11	9066380	9066403	known
chr6	23576807	23576830	known
chr3	99018973	99018996	known
chr7	14170683	14170706	known
chr4	39462197	39462220	known
chr1	40869972	40869995	known
chr15	47667835	47667858	known
chr3	7648737	7648760	known
chr11	4953805	4953828	known
chr4	64007774	64007797	known
chr4	157296097	157296120	known
chr7	148496107	148496130	known
chr5	113847382	113847405	known
chr7	123010515	123010538	known
chr6	65338670	65338693	known
chr11	59120960	59120983	known
chr2	70436896	70436919	known
chr7	89650716	89650739	known
chr16	75603349	75603372	known
chr18	56764691	56764714	known
chr18	29919699	29919722	known
chr11	94432362	94432385	known
chr4	128669831	128669854	known
chr4	186621300	186621323	known
chr12	98014203	98014226	known
chr1	55781394	55781417	known
chr13	32338265	32338288	known
chr4	173268977	173269000	known
chr2	82959685	82959708	known
chr2	80402739	80402762	known
chr3	98495264	98495287	known
chr19	19472273	19472296	known
chr5	127801867	127801890	known
chr11	113105230	113105253	known
chr6	64175584	64175607	known
chr11	108880676	108880699	known
chr7	70995278	70995301	known
chr5	80075885	80075908	known
chr6	88639902	88639925	known
chr12	78044811	78044834	known
chr2	232151779	232151802	known
chr16	47928893	47928916	known
chr13	66871382	66871405	known
chr16	72977874	72977897	known
chr3	147438064	147438087	known
chr2	112962855	112962878	known
chr19	11918276	11918299	known
chrX	46187232	46187255	known
chr17	877911	877934	known
chr11	57570212	57570235	known
chr2	4223752	4223775	known
chr19	58716049	58716072	known
chr3	10377580	10377603	known
chr10	29095178	29095201	known
chr4	31411016	31411039	known
chrX	72853940	72853963	known
chr9	136135298	136135321	known
chr7	133594983	133595006	known
chr16	79592174	79592197	known
chr10	97808974	97808997	known
chr8	38575063	38575086	known
chr11	76250024	76250047	known
chr7	30199868	30199891	known
chr10	96563430	96563453	known
chr4	145511796	145511819	known
chr8	96652157	96652180	known
chr4	111434286	111434309	known
chr19	22241057	22241080	known
chr9	18448152	18448175	known
chr4	41618659	41618682	known
chr1	209845295	209845318	known
chrX	82018801	82018824	known
chr3	121200284	121200307	known
chr4	21968401	21968424	known
chr12	46540248	46540271	known
chr8	40703856	40703879	known
chr7	106491492	106491515	known
chr8	114374742	114374765	known
chr5	15423597	15423620	known
chr4	137387327	137387350	known
chr3	186654263	186654286	known
chr18	21237164	21237187	known
chrX	124173155	124173178	known
chr5	99918008	99918031	known
chr9	136891845	136891868	known
chr4	74630212	74630235	known
chr18	76572159	76572182	known
chr13	50891030	50891053	known
chr11	68370686	68370709	known
chr15	98949816	98949839	known
chr10	87811563	87811586	known
chr22	45358827	45358850	known
chr2	128764634	128764657	known
chr18	28413715	28413738	known
chr13	104770668	104770691	known
chr14	84257244	84257267	known
chr2	72960322	72960345	known
chr17	67976008	67976031	known
chrX	97621958	97621981	known
chr16	881518	881541	known
chr1	154793364	154793387	known
chr6	79029884	79029907	known
chr2	108158088	108158111	known
chr15	34333830	34333853	known
chrX	118254922	118254945	known
chr2	28134354	28134377	known
chr2	162355481	162355504	known
chr7	146618066	146618089	known
chr14	98625933	98625956	known
chr3	20417242	20417265	known
chr3	189839156	189839179	known
chr2	125473301	125473324	known
chr12	83296953	83296976	known
chr2	64796577	64796600	known
chr4	30898214	30898237	known
chr3	182681615	182681638	known
chr11	71062563	71062586	known
chr11	16137291	16137314	known
chr6	120373789	120373812	known
chrX	27552480	27552503	known
chr1	89528625	89528648	known
chrX	9632920	9632943	known
chr3	160650731	160650754	known
chr8	61720107	61720130	known
chr6	44595325	44595348	known
chr2	52487654	52487677	known
chr17	1980382	1980405	known
chr5	88790277	88790300	known
chr18	71254685	71254708	known
chr1	23664770	23664793	known
chrX	112089575	112089598	known
[truncated: 552,826 more rows]
