# Supplementary material for: MAE-seq refines regulatory elements across the genome
Source: Nucleic Acids Res. 2023 Dec 1;52(2):e9. doi: 10.1093/nar/gkad1129 (PMC10810209; doi:10.1093/nar/gkad1129)
Supplement: gkad1129_supplemental_files [file gkad1129_supplemental_files.zip › TableS7.csv]

chr10	100054516	100054540	known
chr10	100097683	100097707	known
chr10	10019741	10019765	known
chr10	10020031	10020055	known
chr10	10020690	10020714	known
chr10	10022022	10022046	known
chr10	10023241	10023265	known
chr10	10024069	10024093	known
chr10	10034008	10034032	known
chr10	10034568	10034592	known
chr10	10039823	10039847	known
chr10	10044538	10044562	known
chr10	10049682	10049706	known
chr10	10072972	10072996	known
chr10	10073817	10073841	known
chr10	10073899	10073923	known
chr10	10107801	10107825	known
chr10	101100277	101100301	known
chr10	101413967	101413991	known
chr10	101414371	101414395	known
chr10	101446253	101446277	known
chr10	10160919	10160943	known
chr10	101915456	101915480	known
chr10	101980455	101980479	known
chr10	101985028	101985052	known
chr10	101993344	101993368	known
chr10	101994528	101994552	known
chr10	101997328	101997352	known
chr10	101998146	101998170	known
chr10	102006280	102006304	known
chr10	102008076	102008100	known
chr10	102008959	102008983	known
chr10	102014485	102014509	known
chr10	102016849	102016873	known
chr10	102039493	102039517	known
chr10	102040507	102040531	known
chr10	102042389	102042413	known
chr10	102043305	102043329	known
chr10	102080732	102080756	known
chr10	102082439	102082463	known
chr10	102086015	102086039	known
chr10	102086740	102086764	known
chr10	102088699	102088723	known
chr10	102089145	102089169	known
chr10	102097968	102097992	known
chr10	102098209	102098233	known
chr10	102098729	102098753	known
chr10	102098738	102098762	known
chr10	102119587	102119611	known
chr10	102140719	102140743	known
chr10	102146768	102146792	known
chr10	102156531	102156555	known
chr10	102291523	102291547	known
chr10	102293044	102293068	known
chr10	102337984	102338008	known
chr10	102350533	102350557	known
chr10	102355189	102355213	known
chr10	102403204	102403228	known
chr10	102428208	102428232	known
chr10	102429556	102429580	known
chr10	102432461	102432485	known
chr10	102436612	102436636	known
chr10	102696495	102696519	known
chr10	102829351	102829375	known
chr10	102830100	102830124	known
chr10	102906359	102906383	known
chr10	102907869	102907893	known
chr10	103181391	103181415	known
chr10	103450919	103450943	known
chr10	103453550	103453574	known
chr10	103525400	103525424	known
chr10	103526934	103526958	known
chr10	10406558	10406582	known
chr10	104381259	104381283	known
chr10	104385108	104385132	known
chr10	104545560	104545584	known
chr10	104554660	104554684	known
chr10	104600782	104600806	known
chr10	104602853	104602877	known
chr10	104671243	104671267	known
chr10	104841979	104842003	known
chr10	104899510	104899534	known
chr10	104900109	104900133	known
chr10	104901375	104901399	known
chr10	104903188	104903212	known
chr10	104925779	104925803	known
chr10	104928025	104928049	known
chr10	104959977	104960001	known
chr10	104967823	104967847	known
chr10	104971157	104971181	known
chr10	104971235	104971259	known
chr10	104971463	104971487	known
chr10	104972911	104972935	known
chr10	104977543	104977567	known
chr10	105013003	105013027	known
chr10	105020120	105020144	known
chr10	105060058	105060082	known
chr10	105064728	105064752	known
chr10	105065647	105065671	known
chr10	105208882	105208906	known
chr10	105210972	105210996	known
chr10	105211087	105211111	known
chr10	105211303	105211327	known
chr10	105238069	105238093	known
chr10	105281071	105281095	known
chr10	10535577	10535601	known
chr10	105907194	105907218	known
chr10	105909372	105909396	known
chr10	105909876	105909900	known
chr10	106110818	106110842	known
chr10	106115237	106115261	known
chr10	106170891	106170915	known
chr10	106171659	106171683	known
chr10	106175318	106175342	known
chr10	106177772	106177796	known
chr10	106200160	106200184	known
chr10	106209787	106209811	known
chr10	106299676	106299700	known
chr10	106299750	106299774	known
chr10	106491973	106491997	known
chr10	106494217	106494241	known
chr10	106496083	106496107	known
chr10	10653058	10653082	known
chr10	106609056	106609080	known
chr10	106609188	106609212	known
chr10	106642786	106642810	known
chr10	106644396	106644420	known
chr10	106666197	106666221	known
chr10	106666675	106666699	known
chr10	10668570	10668594	known
chr10	106710582	106710606	known
chr10	106712032	106712056	known
chr10	106715911	106715935	known
chr10	10671922	10671946	known
chr10	106754754	106754778	known
chr10	106755660	106755684	known
chr10	106755937	106755961	known
chr10	106916249	106916273	known
chr10	106919105	106919129	known
chr10	106923382	106923406	known
chr10	106927639	106927663	known
chr10	106930967	106930991	known
chr10	106933086	106933110	known
chr10	106937088	106937112	known
chr10	106952365	106952389	known
chr10	106952830	106952854	known
chr10	106952974	106952998	known
chr10	106954345	106954369	known
chr10	106969198	106969222	known
chr10	106977770	106977794	known
chr10	106998628	106998652	known
chr10	107003435	107003459	known
chr10	107005560	107005584	known
chr10	107008074	107008098	known
chr10	107020547	107020571	known
chr10	107039611	107039635	known
chr10	107039870	107039894	known
chr10	107042358	107042382	known
chr10	107052841	107052865	known
chr10	107053232	107053256	known
chr10	107053781	107053805	known
chr10	107058802	107058826	known
chr10	107058991	107059015	known
chr10	107062558	107062582	known
chr10	107064679	107064703	known
chr10	107071336	107071360	known
chr10	107073916	107073940	known
chr10	107074927	107074951	known
chr10	107075509	107075533	known
chr10	107077666	107077690	known
chr10	107078282	107078306	known
chr10	107097679	107097703	known
chr10	107099019	107099043	known
chr10	107147308	107147332	known
chr10	107171214	107171238	known
chr10	107175421	107175445	known
chr10	107234197	107234221	known
chr10	107264338	107264362	known
chr10	107264641	107264665	known
chr10	107266355	107266379	known
chr10	107268174	107268198	known
chr10	107268760	107268784	known
chr10	107317528	107317552	known
chr10	107317712	107317736	known
chr10	107318687	107318711	known
chr10	107334522	107334546	known
chr10	107339269	107339293	known
chr10	107341256	107341280	known
chr10	107342205	107342229	known
chr10	107345931	107345955	known
chr10	107348032	107348056	known
chr10	107349129	107349153	known
chr10	107350434	107350458	known
chr10	107351284	107351308	known
chr10	107353381	107353405	known
chr10	107353918	107353942	known
chr10	107358875	107358899	known
chr10	107358980	107359004	known
chr10	107362289	107362313	known
chr10	107362752	107362776	known
chr10	107366353	107366377	known
chr10	107367399	107367423	known
chr10	107372837	107372861	known
chr10	107376833	107376857	known
chr10	107383188	107383212	known
chr10	107385418	107385442	known
chr10	107386748	107386772	known
chr10	107386875	107386899	known
chr10	107403687	107403711	known
chr10	107403862	107403886	known
chr10	107407573	107407597	known
chr10	107408174	107408198	known
chr10	107425525	107425549	known
chr10	107456237	107456261	known
chr10	107458994	107459018	known
chr10	107479748	107479772	known
chr10	107483491	107483515	known
chr10	107495800	107495824	known
chr10	107498919	107498943	known
chr10	107500227	107500251	known
chr10	107501137	107501161	known
chr10	107508925	107508949	known
chr10	107512303	107512327	known
chr10	107551772	107551796	known
chr10	107588805	107588829	known
chr10	107595700	107595724	known
chr10	107599543	107599567	known
chr10	107601140	107601164	known
chr10	107603671	107603695	known
chr10	107607033	107607057	known
chr10	107613371	107613395	known
chr10	107614591	107614615	known
chr10	107617701	107617725	known
chr10	107622452	107622476	known
chr10	107627444	107627468	known
chr10	107671312	107671336	known
chr10	107715334	107715358	known
chr10	107731738	107731762	known
chr10	107731935	107731959	known
chr10	107800404	107800428	known
chr10	107816816	107816840	known
chr10	107816958	107816982	known
chr10	107822133	107822157	known
chr10	107823180	107823204	known
chr10	107824610	107824634	known
chr10	107826782	107826806	known
chr10	107940142	107940166	known
chr10	107945034	107945058	known
chr10	107945043	107945067	known
chr10	107959555	107959579	known
chr10	107961996	107962020	known
chr10	10840732	10840756	known
chr10	108448777	108448801	known
chr10	108451346	108451370	known
chr10	10849867	10849891	known
chr10	108502448	108502472	known
chr10	108562747	108562771	known
chr10	108573711	108573735	known
chr10	10893881	10893905	known
chr10	109102008	109102032	known
chr10	109105206	109105230	known
chr10	109105427	109105451	known
chr10	109105647	109105671	known
chr10	10919154	10919178	known
chr10	109192977	109193001	known
chr10	109195017	109195041	known
chr10	10919669	10919693	known
chr10	109197045	109197069	known
chr10	109270158	109270182	known
chr10	109275557	109275581	known
chr10	109277187	109277211	known
chr10	109277645	109277669	known
chr10	109289207	109289231	known
chr10	109289496	109289520	known
chr10	109303219	109303243	known
chr10	109304163	109304187	known
chr10	109306471	109306495	known
chr10	109308848	109308872	known
chr10	109332748	109332772	known
chr10	109336871	109336895	known
chr10	109339494	109339518	known
chr10	109342717	109342741	known
chr10	109343268	109343292	known
chr10	109344372	109344396	known
chr10	109411207	109411231	known
chr10	109412921	109412945	known
chr10	109413394	109413418	known
chr10	109413659	109413683	known
chr10	109434412	109434436	known
chr10	109494469	109494493	known
chr10	109497222	109497246	known
chr10	109498122	109498146	known
chr10	109498363	109498387	known
chr10	10950522	10950546	known
chr10	109512231	109512255	known
chr10	109529044	109529068	known
chr10	109529352	109529376	known
chr10	109534197	109534221	known
chr10	109537525	109537549	known
chr10	10955554	10955578	known
chr10	109594329	109594353	known
chr10	109616133	109616157	known
chr10	109617726	109617750	known
chr10	10961778	10961802	known
chr10	109621136	109621160	known
chr10	109623384	109623408	known
chr10	109632534	109632558	known
chr10	109646207	109646231	known
chr10	109651576	109651600	known
chr10	109675179	109675203	known
chr10	109686055	109686079	known
chr10	109687378	109687402	known
chr10	109687432	109687456	known
chr10	10969020	10969044	known
chr10	109758749	109758773	known
chr10	10981683	10981707	known
chr10	109866300	109866324	known
chr10	109895672	109895696	known
chr10	109909810	109909834	known
chr10	109910079	109910103	known
chr10	109912186	109912210	known
chr10	109914156	109914180	known
chr10	109919617	109919641	known
chr10	109937361	109937385	known
chr10	109997698	109997722	known
chr10	110002035	110002059	known
chr10	110002330	110002354	known
chr10	110005851	110005875	known
chr10	110006046	110006070	known
chr10	110013311	110013335	known
chr10	110014947	110014971	known
chr10	11004308	11004332	known
chr10	110053900	110053924	known
chr10	110053965	110053989	known
chr10	110054040	110054064	known
chr10	110074576	110074600	known
chr10	110075330	110075354	known
chr10	110099965	110099989	known
chr10	110102130	110102154	known
chr10	110115463	110115487	known
chr10	110169324	110169348	known
chr10	110169421	110169445	known
chr10	110171149	110171173	known
chr10	110179123	110179147	known
chr10	110180203	110180227	known
chr10	110184816	110184840	known
chr10	110186669	110186693	known
chr10	110187020	110187044	known
chr10	110187733	110187757	known
chr10	110188338	110188362	known
chr10	110189399	110189423	known
chr10	110191466	110191490	known
chr10	110199679	110199703	known
chr10	110199864	110199888	known
chr10	110201505	110201529	known
chr10	110202403	110202427	known
chr10	110208131	110208155	known
chr10	110210786	110210810	known
chr10	110212672	110212696	known
chr10	110212802	110212826	known
chr10	110228905	110228929	known
chr10	110234079	110234103	known
chr10	110238708	110238732	known
chr10	110241889	110241913	known
chr10	110245943	110245967	known
chr10	11026721	11026745	known
chr10	110296031	110296055	known
chr10	110312564	110312588	known
chr10	110313388	110313412	known
chr10	110317516	110317540	known
chr10	110339448	110339472	known
chr10	110339756	110339780	known
chr10	110352474	110352498	known
chr10	110360566	110360590	known
chr10	110364144	110364168	known
chr10	110368209	110368233	known
chr10	110371756	110371780	known
chr10	110376399	110376423	known
chr10	110386798	110386822	known
chr10	110388346	110388370	known
chr10	110412863	110412887	known
chr10	110413493	110413517	known
chr10	110430952	110430976	known
chr10	110468576	110468600	known
chr10	110485779	110485803	known
chr10	110487743	110487767	known
chr10	110517122	110517146	known
chr10	110524932	110524956	known
chr10	110537394	110537418	known
chr10	110562801	110562825	known
chr10	110572730	110572754	known
chr10	110573535	110573559	known
chr10	110589516	110589540	known
chr10	110592798	110592822	known
chr10	110596335	110596359	known
chr10	110596548	110596572	known
chr10	110600012	110600036	known
chr10	110606405	110606429	known
chr10	110627334	110627358	known
chr10	11063581	11063605	known
chr10	11064425	11064449	known
chr10	11065072	11065096	known
chr10	110663481	110663505	known
chr10	110667928	110667952	known
chr10	110669209	110669233	known
chr10	110672287	110672311	known
chr10	110673812	110673836	known
chr10	110674992	110675016	known
chr10	110727622	110727646	known
chr10	110728330	110728354	known
chr10	110733494	110733518	known
chr10	110736451	110736475	known
chr10	110738415	110738439	known
chr10	110751185	110751209	known
chr10	110754872	110754896	known
chr10	110761261	110761285	known
chr10	110762571	110762595	known
chr10	110782801	110782825	known
chr10	110783235	110783259	known
chr10	110790573	110790597	known
chr10	110802704	110802728	known
chr10	110812285	110812309	known
chr10	110812392	110812416	known
chr10	110812751	110812775	known
chr10	110819475	110819499	known
chr10	110823848	110823872	known
chr10	110823981	110824005	known
chr10	110824164	110824188	known
chr10	110875969	110875993	known
chr10	110879303	110879327	known
chr10	110907110	110907134	known
chr10	110907416	110907440	known
chr10	110908397	110908421	known
chr10	110913962	110913986	known
chr10	110918163	110918187	known
chr10	110921124	110921148	known
chr10	110922001	110922025	known
chr10	110939729	110939753	known
chr10	110946961	110946985	known
chr10	110947840	110947864	known
chr10	110948029	110948053	known
chr10	110950926	110950950	known
chr10	110962240	110962264	known
chr10	110962698	110962722	known
chr10	110963860	110963884	known
chr10	110964138	110964162	known
chr10	110967688	110967712	known
chr10	110982070	110982094	known
chr10	110982144	110982168	known
chr10	110990141	110990165	known
chr10	111000105	111000129	known
chr10	111005714	111005738	known
chr10	111010013	111010037	known
chr10	111010205	111010229	known
chr10	111026076	111026100	known
chr10	111029640	111029664	known
chr10	111037640	111037664	known
chr10	111039599	111039623	known
chr10	111045323	111045347	known
chr10	111045715	111045739	known
chr10	111050922	111050946	known
chr10	111055997	111056021	known
chr10	111072200	111072224	known
chr10	111078824	111078848	known
chr10	111089239	111089263	known
chr10	111090396	111090420	known
chr10	111098187	111098211	known
chr10	111107181	111107205	known
chr10	111107231	111107255	known
chr10	111109388	111109412	known
chr10	111113324	111113348	known
chr10	111120554	111120578	known
chr10	111123347	111123371	known
chr10	111126795	111126819	known
chr10	111127193	111127217	known
chr10	111128253	111128277	known
chr10	111129823	111129847	known
chr10	111131545	111131569	known
chr10	111131605	111131629	known
chr10	111151594	111151618	known
chr10	111152241	111152265	known
chr10	111155494	111155518	known
chr10	111161507	111161531	known
chr10	111171692	111171716	known
chr10	111172843	111172867	known
chr10	111173645	111173669	known
chr10	111181841	111181865	known
chr10	111182114	111182138	known
chr10	111196750	111196774	known
chr10	111201362	111201386	known
chr10	111204868	111204892	known
chr10	111207979	111208003	known
chr10	111215533	111215557	known
chr10	111228317	111228341	known
chr10	111228410	111228434	known
chr10	111241889	111241913	known
chr10	111250599	111250623	known
chr10	111260935	111260959	known
chr10	111273767	111273791	known
chr10	111295105	111295129	known
chr10	111300769	111300793	known
chr10	111303641	111303665	known
chr10	111307012	111307036	known
chr10	111310439	111310463	known
chr10	111311264	111311288	known
chr10	111313894	111313918	known
chr10	111317329	111317353	known
chr10	111330796	111330820	known
chr10	111351892	111351916	known
chr10	111352325	111352349	known
chr10	111353386	111353410	known
chr10	111356346	111356370	known
chr10	111359254	111359278	known
chr10	111364732	111364756	known
chr10	111370197	111370221	known
chr10	111371687	111371711	known
chr10	111391339	111391363	known
chr10	111395609	111395633	known
chr10	111411829	111411853	known
chr10	111412304	111412328	known
chr10	111433047	111433071	known
chr10	111434608	111434632	known
chr10	111436802	111436826	known
chr10	111541746	111541770	known
chr10	111542247	111542271	known
chr10	111542405	111542429	known
chr10	111543896	111543920	known
chr10	111639321	111639345	known
chr10	111643817	111643841	known
chr10	111664994	111665018	known
chr10	111706975	111706999	known
chr10	111709775	111709799	known
chr10	111710327	111710351	known
chr10	111729997	111730021	known
chr10	111774042	111774066	known
chr10	111775382	111775406	known
chr10	111775486	111775510	known
chr10	111791839	111791863	known
chr10	111793223	111793247	known
chr10	111794391	111794415	known
chr10	111795319	111795343	known
chr10	111803529	111803553	known
chr10	111815611	111815635	known
chr10	111817431	111817455	known
chr10	111817525	111817549	known
chr10	111843127	111843151	known
chr10	111884020	111884044	known
chr10	111888771	111888795	known
chr10	111889032	111889056	known
chr10	111906633	111906657	known
chr10	111907899	111907923	known
chr10	111916608	111916632	known
chr10	111919149	111919173	known
chr10	111923935	111923959	known
chr10	111957869	111957893	known
chr10	111970039	111970063	known
chr10	111970177	111970201	known
chr10	112000778	112000802	known
chr10	112004351	112004375	known
chr10	112008514	112008538	known
chr10	112011927	112011951	known
chr10	112045842	112045866	known
chr10	112052294	112052318	known
chr10	112064709	112064733	known
chr10	112068619	112068643	known
chr10	112069026	112069050	known
chr10	112069385	112069409	known
chr10	112114266	112114290	known
chr10	112114612	112114636	known
chr10	112173789	112173813	known
chr10	11217398	11217422	known
chr10	112227626	112227650	known
chr10	112240447	112240471	known
chr10	112243940	112243964	known
chr10	112288727	112288751	known
chr10	112299355	112299379	known
chr10	112299457	112299481	known
chr10	112301333	112301357	known
chr10	112302278	112302302	known
chr10	112302968	112302992	known
chr10	112316715	112316739	known
chr10	112328384	112328408	known
chr10	112328527	112328551	known
chr10	112329709	112329733	known
chr10	112346376	112346400	known
chr10	112349991	112350015	known
chr10	112361491	112361515	known
chr10	112367421	112367445	known
chr10	112385683	112385707	known
chr10	112386078	112386102	known
chr10	112390384	112390408	known
chr10	112390939	112390963	known
chr10	112398895	112398919	known
chr10	112404955	112404979	known
chr10	112412188	112412212	known
chr10	112416096	112416120	known
chr10	112454648	112454672	known
chr10	112456985	112457009	known
chr10	112462855	112462879	known
chr10	112469769	112469793	known
chr10	112817330	112817354	known
chr10	112818632	112818656	known
chr10	112819944	112819968	known
chr10	113675169	113675193	known
chr10	113679074	113679098	known
chr10	113981858	113981882	known
chr10	113982400	113982424	known
chr10	114108887	114108911	known
chr10	114178456	114178480	known
chr10	114192357	114192381	known
chr10	114192971	114192995	known
chr10	114199600	114199624	known
chr10	114202207	114202231	known
chr10	114216567	114216591	known
chr10	114235127	114235151	known
chr10	114237755	114237779	known
chr10	114240103	114240127	known
chr10	114264067	114264091	known
chr10	114351435	114351459	known
chr10	114353866	114353890	known
chr10	114355134	114355158	known
chr10	114355295	114355319	known
chr10	114355540	114355564	known
chr10	114408920	114408944	known
chr10	114408928	114408952	known
chr10	114410424	114410448	known
chr10	114411953	114411977	known
chr10	114413340	114413364	known
chr10	11447352	11447376	known
chr10	114488001	114488025	known
chr10	11449040	11449064	known
chr10	114491113	114491137	known
chr10	114497705	114497729	known
chr10	114538897	114538921	known
chr10	114555450	114555474	known
chr10	114619780	114619804	known
chr10	114621826	114621850	known
chr10	114622222	114622246	known
chr10	114623402	114623426	known
chr10	114624083	114624107	known
chr10	114673646	114673670	known
chr10	114673743	114673767	known
chr10	114675817	114675841	known
chr10	114677666	114677690	known
chr10	114681496	114681520	known
chr10	114685759	114685783	known
chr10	114687510	114687534	known
chr10	114689181	114689205	known
chr10	114689791	114689815	known
chr10	114692823	114692847	known
chr10	114693027	114693051	known
chr10	114695273	114695297	known
chr10	114740405	114740429	known
chr10	114742084	114742108	known
chr10	114753200	114753224	known
chr10	114756183	114756207	known
chr10	114769987	114770011	known
chr10	114770076	114770100	known
chr10	114771421	114771445	known
chr10	114773424	114773448	known
chr10	114773547	114773571	known
chr10	114788433	114788457	known
chr10	114790490	114790514	known
chr10	114798560	114798584	known
chr10	114798786	114798810	known
chr10	114812984	114813008	known
chr10	114815525	114815549	known
chr10	114816033	114816057	known
chr10	114820484	114820508	known
chr10	114824071	114824095	known
chr10	114827982	114828006	known
chr10	114830770	114830794	known
chr10	114831002	114831026	known
chr10	114831065	114831089	known
chr10	114835174	114835198	known
chr10	114886560	114886584	known
chr10	114928273	114928297	known
chr10	114986016	114986040	known
chr10	114986892	114986916	known
chr10	114986917	114986941	known
chr10	114987551	114987575	known
chr10	114988162	114988186	known
chr10	114988432	114988456	known
chr10	114990370	114990394	known
chr10	114991406	114991430	known
chr10	114993846	114993870	known
chr10	115020594	115020618	known
chr10	115022727	115022751	known
chr10	115027863	115027887	known
chr10	115029748	115029772	known
chr10	115072958	115072982	known
chr10	115074200	115074224	known
chr10	115092307	115092331	known
chr10	115152277	115152301	known
chr10	115158152	115158176	known
chr10	115162135	115162159	known
chr10	115169982	115170006	known
chr10	115170515	115170539	known
chr10	115170821	115170845	known
chr10	115177598	115177622	known
chr10	115182530	115182554	known
chr10	115183124	115183148	known
chr10	115196153	115196177	known
chr10	115198165	115198189	known
chr10	115212781	115212805	known
chr10	115248671	115248695	known
chr10	115253932	115253956	known
chr10	115292512	115292536	known
chr10	115297155	115297179	known
chr10	115298912	115298936	known
chr10	115336241	115336265	known
chr10	115410724	115410748	known
chr10	115453357	115453381	known
chr10	115454267	115454291	known
chr10	115454424	115454448	known
chr10	115455490	115455514	known
chr10	115552242	115552266	known
chr10	115555610	115555634	known
chr10	115560379	115560403	known
chr10	115564198	115564222	known
chr10	115565888	115565912	known
chr10	115616261	115616285	known
chr10	115618011	115618035	known
chr10	115619512	115619536	known
chr10	115620709	115620733	known
chr10	115636536	115636560	known
chr10	115636569	115636593	known
chr10	115647477	115647501	known
chr10	115688982	115689006	known
chr10	115695199	115695223	known
chr10	115701465	115701489	known
chr10	115707775	115707799	known
chr10	115710696	115710720	known
chr10	115714198	115714222	known
chr10	115730961	115730985	known
chr10	115735130	115735154	known
chr10	115737287	115737311	known
chr10	115739474	115739498	known
chr10	115742286	115742310	known
chr10	115743174	115743198	known
chr10	115743646	115743670	known
chr10	115756703	115756727	known
chr10	115775390	115775414	known
chr10	115791061	115791085	known
chr10	115793451	115793475	known
chr10	115814309	115814333	known
chr10	115826847	115826871	known
chr10	115841785	115841809	known
chr10	115845105	115845129	known
chr10	115845942	115845966	known
chr10	115847956	115847980	known
chr10	115849626	115849650	known
chr10	115862855	115862879	known
chr10	115867911	115867935	known
chr10	115907251	115907275	known
chr10	115908173	115908197	known
chr10	115933264	115933288	known
chr10	115968071	115968095	known
chr10	115974209	115974233	known
chr10	115985418	115985442	known
chr10	115987469	115987493	known
chr10	115994712	115994736	known
chr10	116010750	116010774	known
chr10	116012701	116012725	known
chr10	116021118	116021142	known
chr10	116061328	116061352	known
chr10	116137538	116137562	known
chr10	116137869	116137893	known
chr10	116138029	116138053	known
chr10	116143573	116143597	known
chr10	116167721	116167745	known
chr10	116171826	116171850	known
chr10	116172318	116172342	known
chr10	116182635	116182659	known
chr10	116184374	116184398	known
chr10	116185337	116185361	known
chr10	116185745	116185769	known
chr10	116222397	116222421	known
chr10	116222464	116222488	known
chr10	116223379	116223403	known
chr10	116308150	116308174	known
chr10	116309372	116309396	known
chr10	116339436	116339460	known
chr10	116364392	116364416	known
chr10	116365489	116365513	known
chr10	116375745	116375769	known
chr10	116383472	116383496	known
chr10	116388449	116388473	known
chr10	116402576	116402600	known
chr10	116403697	116403721	known
chr10	116405491	116405515	known
chr10	116419817	116419841	known
chr10	116420668	116420692	known
chr10	116429363	116429387	known
chr10	116430649	116430673	known
chr10	116440482	116440506	known
chr10	116442619	116442643	known
chr10	116449877	116449901	known
chr10	116452191	116452215	known
chr10	116454315	116454339	known
chr10	116463897	116463921	known
chr10	116464672	116464696	known
chr10	116466683	116466707	known
chr10	116469076	116469100	known
chr10	116469344	116469368	known
chr10	116530062	116530086	known
chr10	116533054	116533078	known
chr10	116533190	116533214	known
chr10	116534085	116534109	known
chr10	116539217	116539241	known
chr10	116540288	116540312	known
chr10	116548462	116548486	known
chr10	116555044	116555068	known
chr10	116561248	116561272	known
chr10	116562877	116562901	known
chr10	116563429	116563453	known
chr10	116578614	116578638	known
chr10	116579605	116579629	known
chr10	116580619	116580643	known
chr10	116581990	116582014	known
chr10	116588599	116588623	known
chr10	116592662	116592686	known
chr10	116603920	116603944	known
chr10	116605651	116605675	known
chr10	116608655	116608679	known
chr10	116610480	116610504	known
chr10	116611940	116611964	known
chr10	116615073	116615097	known
chr10	116638527	116638551	known
chr10	116641539	116641563	known
chr10	116647259	116647283	known
chr10	116659726	116659750	known
chr10	116663788	116663812	known
chr10	116664418	116664442	known
chr10	116719960	116719984	known
chr10	116755462	116755486	known
chr10	116797866	116797890	known
chr10	116798876	116798900	known
chr10	116799517	116799541	known
chr10	116801616	116801640	known
chr10	116809458	116809482	known
chr10	116813144	116813168	known
chr10	116814052	116814076	known
chr10	116827070	116827094	known
chr10	116831023	116831047	known
chr10	116847992	116848016	known
chr10	116871479	116871503	known
chr10	116889238	116889262	known
chr10	116891817	116891841	known
chr10	116906372	116906396	known
chr10	116908502	116908526	known
chr10	116933822	116933846	known
chr10	116936094	116936118	known
chr10	116938505	116938529	known
chr10	116954115	116954139	known
chr10	116956606	116956630	known
chr10	116960033	116960057	known
chr10	116960253	116960277	known
chr10	116967096	116967120	known
chr10	116981782	116981806	known
chr10	116996055	116996079	known
chr10	116996571	116996595	known
chr10	117009062	117009086	known
chr10	117009142	117009166	known
chr10	117064796	117064820	known
chr10	117065064	117065088	known
chr10	117089187	117089211	known
chr10	117090730	117090754	known
chr10	117093040	117093064	known
chr10	117103007	117103031	known
chr10	117103676	117103700	known
chr10	117113788	117113812	known
chr10	117151804	117151828	known
chr10	117159996	117160020	known
chr10	117167181	117167205	known
chr10	117167286	117167310	known
chr10	117182206	117182230	known
chr10	117221759	117221783	known
chr10	117231262	117231286	known
chr10	117275928	117275952	known
chr10	117284934	117284958	known
chr10	117307279	117307303	known
chr10	117340092	117340116	known
chr10	117348467	117348491	known
chr10	117350531	117350555	known
chr10	117351210	117351234	known
chr10	117353690	117353714	known
chr10	117354253	117354277	known
chr10	117375433	117375457	known
chr10	117390053	117390077	known
chr10	117395164	117395188	known
chr10	11742140	11742164	known
chr10	117421983	117422007	known
chr10	117426758	117426782	known
chr10	117475071	117475095	known
chr10	117483882	117483906	known
chr10	117484139	117484163	known
chr10	117488862	117488886	known
chr10	117489709	117489733	known
chr10	117504201	117504225	known
chr10	11750792	11750816	known
chr10	117519528	117519552	known
chr10	11751964	11751988	known
chr10	117521925	117521949	known
chr10	117523073	117523097	known
chr10	117529603	117529627	known
chr10	117535744	117535768	known
chr10	11753787	11753811	known
chr10	117538930	117538954	known
chr10	117557777	117557801	known
chr10	117557835	117557859	known
chr10	117569392	117569416	known
chr10	117569520	117569544	known
chr10	117574841	117574865	known
chr10	117577467	117577491	known
chr10	117599618	117599642	known
chr10	117601004	117601028	known
chr10	117604237	117604261	known
chr10	117606015	117606039	known
chr10	117607624	117607648	known
chr10	117608099	117608123	known
chr10	117620053	117620077	known
chr10	117632901	117632925	known
chr10	117754852	117754876	known
chr10	117836546	117836570	known
chr10	117844313	117844337	known
chr10	117846665	117846689	known
chr10	117880666	117880690	known
chr10	117881876	117881900	known
chr10	117888393	117888417	known
chr10	117891561	117891585	known
chr10	117897409	117897433	known
chr10	117901597	117901621	known
chr10	117904451	117904475	known
chr10	117915502	117915526	known
chr10	117927955	117927979	known
chr10	117928924	117928948	known
chr10	117949373	117949397	known
chr10	117949551	117949575	known
chr10	117954206	117954230	known
chr10	117958415	117958439	known
chr10	117985994	117986018	known
chr10	117987588	117987612	known
chr10	117997030	117997054	known
chr10	118008790	118008814	known
chr10	118009732	118009756	known
chr10	118011158	118011182	known
chr10	118012857	118012881	known
chr10	118077136	118077160	known
chr10	118078351	118078375	known
chr10	118145593	118145617	known
chr10	118182045	118182069	known
chr10	118186550	118186574	known
chr10	118187449	118187473	known
chr10	118193496	118193520	known
chr10	118197468	118197492	known
chr10	118201094	118201118	known
chr10	11821314	11821338	known
chr10	118232881	118232905	known
chr10	11823655	11823679	known
chr10	118245641	118245665	known
chr10	118247267	118247291	known
chr10	118248264	118248288	known
chr10	118255698	118255722	known
chr10	118257682	118257706	known
chr10	118259784	118259808	known
chr10	118278031	118278055	known
chr10	118295413	118295437	known
chr10	118300331	118300355	known
chr10	118302669	118302693	known
chr10	118308578	118308602	known
chr10	11841390	11841414	known
chr10	11842170	11842194	known
chr10	118428780	118428804	known
chr10	118432236	118432260	known
chr10	118434467	118434491	known
chr10	11843450	11843474	known
chr10	118435081	118435105	known
chr10	118438811	118438835	known
chr10	118439181	118439205	known
chr10	118444562	118444586	known
chr10	11844714	11844738	known
chr10	118447626	118447650	known
chr10	118455615	118455639	known
chr10	118456394	118456418	known
chr10	118468779	118468803	known
chr10	11847325	11847349	known
chr10	118488432	118488456	known
chr10	118493812	118493836	known
chr10	118495074	118495098	known
chr10	118496432	118496456	known
chr10	118506599	118506623	known
chr10	118511201	118511225	known
chr10	118511359	118511383	known
chr10	118515568	118515592	known
chr10	118516278	118516302	known
chr10	118516647	118516671	known
chr10	118518434	118518458	known
chr10	118536665	118536689	known
chr10	118537156	118537180	known
chr10	118539781	118539805	known
chr10	118548890	118548914	known
chr10	118555622	118555646	known
chr10	118557429	118557453	known
chr10	118573551	118573575	known
chr10	118579201	118579225	known
chr10	118579934	118579958	known
chr10	118581295	118581319	known
chr10	11861708	11861732	known
chr10	11861924	11861948	known
chr10	11863509	11863533	known
chr10	11863832	11863856	known
chr10	11864581	11864605	known
chr10	118646930	118646954	known
chr10	118647300	118647324	known
chr10	118647492	118647516	known
chr10	11864868	11864892	known
chr10	118655429	118655453	known
chr10	118671994	118672018	known
chr10	118672502	118672526	known
chr10	118673115	118673139	known
chr10	118677706	118677730	known
chr10	118679034	118679058	known
chr10	11868121	11868145	known
chr10	11869773	11869797	known
chr10	118708948	118708972	known
chr10	118709529	118709553	known
chr10	118730172	118730196	known
chr10	118730880	118730904	known
chr10	118732443	118732467	known
chr10	118733732	118733756	known
chr10	118733813	118733837	known
chr10	118759128	118759152	known
chr10	118776191	118776215	known
chr10	118777864	118777888	known
chr10	118778288	118778312	known
chr10	118781817	118781841	known
chr10	118781849	118781873	known
chr10	118835444	118835468	known
chr10	118836833	118836857	known
chr10	118865802	118865826	known
chr10	118888947	118888971	known
chr10	118891837	118891861	known
chr10	11891244	11891268	known
chr10	11891322	11891346	known
chr10	118929566	118929590	known
chr10	11894298	11894322	known
chr10	118981449	118981473	known
chr10	11899141	11899165	known
chr10	11899235	11899259	known
chr10	11900406	11900430	known
chr10	119016094	119016118	known
chr10	11901844	11901868	known
chr10	11902740	11902764	known
chr10	11902964	11902988	known
chr10	119050792	119050816	known
chr10	119104261	119104285	known
chr10	11911317	11911341	known
chr10	119126890	119126914	known
chr10	119142220	119142244	known
chr10	119145317	119145341	known
chr10	119149434	119149458	known
chr10	119150102	119150126	known
chr10	11915681	11915705	known
chr10	119160309	119160333	known
chr10	119162540	119162564	known
chr10	119164329	119164353	known
chr10	119173528	119173552	known
chr10	119173584	119173608	known
chr10	119187687	119187711	known
chr10	119190687	119190711	known
chr10	119190966	119190990	known
chr10	119194596	119194620	known
chr10	119197122	119197146	known
chr10	11923852	11923876	known
chr10	119241613	119241637	known
chr10	119243399	119243423	known
chr10	119254097	119254121	known
chr10	119257824	119257848	known
chr10	11926346	11926370	known
chr10	11928268	11928292	known
chr10	119291034	119291058	known
chr10	119291089	119291113	known
chr10	119291150	119291174	known
chr10	11929975	11929999	known
chr10	119313293	119313317	known
chr10	119315738	119315762	known
chr10	119317004	119317028	known
chr10	119345205	119345229	known
chr10	119374216	119374240	known
chr10	119375984	119376008	known
chr10	119378047	119378071	known
chr10	119378722	119378746	known
chr10	11938386	11938410	known
chr10	119499986	119500010	known
chr10	119540514	119540538	known
chr10	119543597	119543621	known
chr10	119551294	119551318	known
chr10	119551315	119551339	known
chr10	119552206	119552230	known
chr10	119605001	119605025	known
chr10	119606076	119606100	known
chr10	119612342	119612366	known
chr10	119627251	119627275	known
chr10	119635271	119635295	known
chr10	119642310	119642334	known
chr10	119647473	119647497	known
chr10	119649032	119649056	known
chr10	119655162	119655186	known
chr10	119655378	119655402	known
chr10	119655563	119655587	known
chr10	119672995	119673019	known
chr10	119674952	119674976	known
chr10	119712985	119713009	known
chr10	119716358	119716382	known
chr10	11972467	11972491	known
chr10	119734646	119734670	known
chr10	119739509	119739533	known
chr10	119742901	119742925	known
chr10	119752266	119752290	known
chr10	119787200	119787224	known
chr10	119813369	119813393	known
chr10	119823162	119823186	known
chr10	119823988	119824012	known
chr10	119825532	119825556	known
chr10	119828922	119828946	known
chr10	119830501	119830525	known
chr10	119831006	119831030	known
chr10	119833882	119833906	known
chr10	119835790	119835814	known
chr10	119838022	119838046	known
chr10	119838198	119838222	known
chr10	119843997	119844021	known
chr10	119845197	119845221	known
chr10	119848266	119848290	known
chr10	119852262	119852286	known
chr10	119858158	119858182	known
chr10	119862247	119862271	known
chr10	119866367	119866391	known
chr10	119866431	119866455	known
chr10	119874145	119874169	known
chr10	119881069	119881093	known
chr10	119900835	119900859	known
chr10	119907993	119908017	known
chr10	119915631	119915655	known
chr10	119915869	119915893	known
chr10	119918281	119918305	known
chr10	119929042	119929066	known
chr10	119963647	119963671	known
chr10	119964131	119964155	known
chr10	119964373	119964397	known
chr10	119966195	119966219	known
chr10	119966336	119966360	known
chr10	119966490	119966514	known
chr10	119993496	119993520	known
chr10	119997610	119997634	known
chr10	120001541	120001565	known
chr10	120008716	120008740	known
chr10	120008741	120008765	known
chr10	120011215	120011239	known
chr10	120013007	120013031	known
chr10	120014337	120014361	known
chr10	120020323	120020347	known
chr10	120021985	120022009	known
chr10	120031736	120031760	known
chr10	120040229	120040253	known
chr10	120048257	120048281	known
chr10	120048461	120048485	known
chr10	120052883	120052907	known
chr10	120058648	120058672	known
chr10	120058849	120058873	known
chr10	120066321	120066345	known
chr10	120079866	120079890	known
chr10	120081121	120081145	known
chr10	120087706	120087730	known
chr10	120091645	120091669	known
chr10	120099239	120099263	known
chr10	120106550	120106574	known
chr10	120106940	120106964	known
chr10	120107971	120107995	known
chr10	120126543	120126567	known
chr10	120128190	120128214	known
chr10	120128625	120128649	known
chr10	120139412	120139436	known
chr10	120144793	120144817	known
chr10	120145263	120145287	known
chr10	120145629	120145653	known
chr10	120151663	120151687	known
chr10	120157444	120157468	known
chr10	12017051	12017075	known
chr10	120189544	120189568	known
chr10	120191709	120191733	known
chr10	12019721	12019745	known
chr10	120202254	120202278	known
chr10	120204034	120204058	known
chr10	120212968	120212992	known
chr10	120213000	120213024	known
chr10	12021576	12021600	known
chr10	120244513	120244537	known
chr10	120244522	120244546	known
chr10	120245529	120245553	known
chr10	120247736	120247760	known
chr10	120249615	120249639	known
chr10	120313644	120313668	known
chr10	12031876	12031900	known
chr10	120321533	120321557	known
chr10	120332984	120333008	known
chr10	120345628	120345652	known
chr10	120345674	120345698	known
chr10	12036262	12036286	known
chr10	12036843	12036867	known
chr10	120469358	120469382	known
chr10	120471055	120471079	known
chr10	120472373	120472397	known
chr10	120524065	120524089	known
chr10	12059058	12059082	known
chr10	120613374	120613398	known
chr10	120631812	120631836	known
chr10	120652063	120652087	known
chr10	120691896	120691920	known
chr10	120694998	120695022	known
chr10	120696059	120696083	known
chr10	120736959	120736983	known
chr10	120778292	120778316	known
chr10	120787324	120787348	known
chr10	120799548	120799572	known
chr10	120805736	120805760	known
chr10	120821776	120821800	known
chr10	120854449	120854473	known
chr10	120858998	120859022	known
chr10	120870127	120870151	known
chr10	120877439	120877463	known
chr10	120889346	120889370	known
chr10	120896395	120896419	known
chr10	120901139	120901163	known
chr10	120934775	120934799	known
chr10	120938165	120938189	known
chr10	120951175	120951199	known
chr10	120952137	120952161	known
chr10	120954964	120954988	known
chr10	120958598	120958622	known
chr10	120969815	120969839	known
chr10	120970844	120970868	known
chr10	120979415	120979439	known
chr10	120980914	120980938	known
chr10	121020064	121020088	known
chr10	121022280	121022304	known
chr10	121026029	121026053	known
chr10	121056834	121056858	known
chr10	121060344	121060368	known
chr10	121061944	121061968	known
chr10	121062025	121062049	known
chr10	121079218	121079242	known
chr10	121107033	121107057	known
chr10	121108246	121108270	known
chr10	121126907	121126931	known
chr10	121127791	121127815	known
chr10	121167009	121167033	known
chr10	121169438	121169462	known
chr10	121175114	121175138	known
chr10	121178504	121178528	known
chr10	121192147	121192171	known
chr10	121193307	121193331	known
chr10	121223615	121223639	known
chr10	121223794	121223818	known
chr10	121225205	121225229	known
chr10	121225490	121225514	known
chr10	121228552	121228576	known
chr10	121256824	121256848	known
chr10	12129694	12129718	known
chr10	12130840	12130864	known
chr10	121318336	121318360	known
chr10	12132625	12132649	known
chr10	121327531	121327555	known
chr10	121327650	121327674	known
chr10	121330624	121330648	known
chr10	121342279	121342303	known
chr10	12134522	12134546	known
chr10	121392450	121392474	known
chr10	121396362	121396386	known
chr10	121398102	121398126	known
chr10	121398996	121399020	known
chr10	121401180	121401204	known
chr10	121401380	121401404	known
chr10	121425475	121425499	known
chr10	121428216	121428240	known
chr10	12145944	12145968	known
chr10	121535636	121535660	known
chr10	121577076	121577100	known
chr10	121643183	121643207	known
chr10	121643904	121643928	known
chr10	121660494	121660518	known
chr10	121664846	121664870	known
chr10	121664906	121664930	known
chr10	121708732	121708756	known
chr10	121714015	121714039	known
chr10	121720266	121720290	known
chr10	121725442	121725466	known
chr10	121838159	121838183	known
chr10	121845120	121845144	known
chr10	121847827	121847851	known
chr10	121884246	121884270	known
chr10	121886749	121886773	known
chr10	121887459	121887483	known
chr10	121889098	121889122	known
chr10	121889887	121889911	known
chr10	121956959	121956983	known
chr10	121958399	121958423	known
chr10	121990584	121990608	known
chr10	122214203	122214227	known
chr10	122240421	122240445	known
chr10	122244438	122244462	known
chr10	122244790	122244814	known
chr10	122245111	122245135	known
chr10	122251074	122251098	known
chr10	122253661	122253685	known
chr10	122264140	122264164	known
chr10	122266582	122266606	known
chr10	122266890	122266914	known
chr10	122280353	122280377	known
chr10	122280447	122280471	known
chr10	122280829	122280853	known
chr10	122281443	122281467	known
chr10	122282309	122282333	known
chr10	122285181	122285205	known
chr10	122286527	122286551	known
chr10	122290871	122290895	known
chr10	122292159	122292183	known
chr10	122293687	122293711	known
chr10	122298507	122298531	known
chr10	122309710	122309734	known
chr10	122314249	122314273	known
chr10	122323169	122323193	known
chr10	122329178	122329202	known
chr10	122332302	122332326	known
chr10	122333783	122333807	known
chr10	122345545	122345569	known
chr10	122348585	122348609	known
chr10	122350682	122350706	known
chr10	122367203	122367227	known
chr10	122368671	122368695	known
chr10	122381775	122381799	known
chr10	122420632	122420656	known
chr10	122421631	122421655	known
chr10	122428242	122428266	known
chr10	122492657	122492681	known
chr10	122513040	122513064	known
chr10	122516100	122516124	known
chr10	12253089	12253113	known
chr10	122540056	122540080	known
chr10	12255580	12255604	known
chr10	12256297	12256321	known
chr10	122618311	122618335	known
chr10	122620684	122620708	known
chr10	122623561	122623585	known
chr10	122629160	122629184	known
chr10	12265652	12265676	known
chr10	122667954	122667978	known
chr10	12267367	12267391	known
chr10	122686569	122686593	known
chr10	122686745	122686769	known
chr10	122691741	122691765	known
chr10	122701025	122701049	known
chr10	122704144	122704168	known
chr10	122707666	122707690	known
chr10	122712599	122712623	known
chr10	122719338	122719362	known
chr10	12274107	12274131	known
chr10	122752511	122752535	known
chr10	12275463	12275487	known
chr10	12279709	12279733	known
chr10	12286956	12286980	known
chr10	12288268	12288292	known
chr10	12290268	12290292	known
chr10	12297370	12297394	known
chr10	12300445	12300469	known
chr10	123121839	123121863	known
chr10	123122604	123122628	known
chr10	12336508	12336532	known
chr10	123544825	123544849	known
chr10	123582571	123582595	known
chr10	123582977	123583001	known
chr10	12359848	12359872	known
chr10	12362049	12362073	known
chr10	123688380	123688404	known
chr10	123716189	123716213	known
chr10	123726587	123726611	known
chr10	123789479	123789503	known
chr10	12408753	12408777	known
chr10	12411961	12411985	known
chr10	124137542	124137566	known
chr10	124138662	124138686	known
chr10	12416318	12416342	known
chr10	12416634	12416658	known
chr10	12422751	12422775	known
chr10	12445432	12445456	known
chr10	12445941	12445965	known
chr10	124473253	124473277	known
chr10	124473876	124473900	known
chr10	124506949	124506973	known
chr10	124507500	124507524	known
chr10	124508534	124508558	known
chr10	124511839	124511863	known
chr10	124512295	124512319	known
chr10	124531087	124531111	known
chr10	124531827	124531851	known
chr10	124532445	124532469	known
chr10	124537412	124537436	known
chr10	124538481	124538505	known
chr10	124542117	124542141	known
chr10	124542828	124542852	known
chr10	12459717	12459741	known
chr10	124611151	124611175	known
chr10	124615082	124615106	known
chr10	124634165	124634189	known
chr10	124635012	124635036	known
chr10	124694691	124694715	known
chr10	124734771	124734795	known
chr10	12474133	12474157	known
chr10	12504053	12504077	known
chr10	12505386	12505410	known
chr10	12506822	12506846	known
chr10	12513552	12513576	known
chr10	125220952	125220976	known
chr10	125222434	125222458	known
chr10	125240443	125240467	known
chr10	12529179	12529203	known
chr10	125299308	125299332	known
chr10	125300745	125300769	known
chr10	125303160	125303184	known
chr10	12533409	12533433	known
chr10	12534115	12534139	known
chr10	125347343	125347367	known
chr10	125373565	125373589	known
chr10	12537399	12537423	known
chr10	125380497	125380521	known
chr10	125396040	125396064	known
chr10	125400959	125400983	known
chr10	125404323	125404347	known
chr10	125404778	125404802	known
chr10	125405375	125405399	known
chr10	125408834	125408858	known
chr10	125409705	125409729	known
chr10	125419441	125419465	known
chr10	125430882	125430906	known
chr10	125432038	125432062	known
chr10	125568801	125568825	known
chr10	125570624	125570648	known
chr10	125576009	125576033	known
chr10	125578222	125578246	known
chr10	125578405	125578429	known
chr10	125592619	125592643	known
chr10	125595740	125595764	known
chr10	125677223	125677247	known
chr10	125678857	125678881	known
chr10	125688120	125688144	known
chr10	125691255	125691279	known
chr10	125698523	125698547	known
chr10	125705660	125705684	known
chr10	125708337	125708361	known
chr10	125710790	125710814	known
chr10	125714204	125714228	known
chr10	125729728	125729752	known
chr10	125734771	125734795	known
chr10	125735019	125735043	known
chr10	125736911	125736935	known
chr10	125754996	125755020	known
chr10	125763688	125763712	known
chr10	12580627	12580651	known
chr10	12585638	12585662	known
chr10	12590164	12590188	known
chr10	12590482	12590506	known
chr10	125969669	125969693	known
chr10	125971794	125971818	known
chr10	12599056	12599080	known
chr10	126040743	126040767	known
chr10	12604694	12604718	known
chr10	126078369	126078393	known
chr10	126078769	126078793	known
chr10	126079204	126079228	known
chr10	12613026	12613050	known
chr10	12624156	12624180	known
chr10	126248965	126248989	known
chr10	126251645	126251669	known
chr10	12628511	12628535	known
chr10	12629443	12629467	known
chr10	12629853	12629877	known
chr10	126305941	126305965	known
chr10	126307246	126307270	known
chr10	126307366	126307390	known
chr10	126336586	126336610	known
chr10	126344269	126344293	known
chr10	12634780	12634804	known
chr10	12635182	12635206	known
chr10	12635204	12635228	known
chr10	126353793	126353817	known
chr10	126354118	126354142	known
chr10	126354547	126354571	known
chr10	12635975	12635999	known
chr10	126359789	126359813	known
chr10	126359791	126359815	known
chr10	126367589	126367613	known
chr10	126374363	126374387	known
chr10	126383202	126383226	known
chr10	126389080	126389104	known
chr10	126394408	126394432	known
chr10	126394883	126394907	known
chr10	126396954	126396978	known
chr10	126413727	126413751	known
chr10	126427984	126428008	known
chr10	12644466	12644490	known
chr10	12645189	12645213	known
chr10	126465783	126465807	known
chr10	126470859	126470883	known
chr10	126480277	126480301	known
chr10	126480745	126480769	known
chr10	126487580	126487604	known
chr10	126498136	126498160	known
chr10	126501816	126501840	known
chr10	126520570	126520594	known
chr10	126530353	126530377	known
chr10	12653753	12653777	known
chr10	126556874	126556898	known
chr10	126557259	126557283	known
chr10	126558994	126559018	known
chr10	126564910	126564934	known
chr10	126565598	126565622	known
chr10	126566340	126566364	known
chr10	126567321	126567345	known
chr10	126573451	126573475	known
chr10	126574454	126574478	known
chr10	126601187	126601211	known
chr10	126604030	126604054	known
chr10	126604503	126604527	known
chr10	126613820	126613844	known
chr10	126619799	126619823	known
chr10	126625919	126625943	known
chr10	126628647	126628671	known
chr10	126630532	126630556	known
chr10	126634861	126634885	known
chr10	126648213	126648237	known
chr10	126650220	126650244	known
chr10	126651592	126651616	known
chr10	12668989	12669013	known
chr10	126690950	126690974	known
chr10	126693336	126693360	known
chr10	126695220	126695244	known
chr10	126698342	126698366	known
chr10	126704072	126704096	known
chr10	126711751	126711775	known
chr10	126728319	126728343	known
chr10	126731738	126731762	known
chr10	126740280	126740304	known
chr10	126741419	126741443	known
chr10	126748042	126748066	known
chr10	126749982	126750006	known
chr10	126754396	126754420	known
chr10	126785653	126785677	known
chr10	126819146	126819170	known
chr10	126819560	126819584	known
chr10	12683785	12683809	known
chr10	12684941	12684965	known
chr10	126857614	126857638	known
chr10	126858152	126858176	known
chr10	126858214	126858238	known
chr10	126859700	126859724	known
chr10	126859802	126859826	known
chr10	12686995	12687019	known
chr10	126918993	126919017	known
chr10	126924655	126924679	known
chr10	126934587	126934611	known
chr10	126938240	126938264	known
chr10	126943920	126943944	known
chr10	12694506	12694530	known
chr10	126948679	126948703	known
chr10	126952868	126952892	known
chr10	12695749	12695773	known
chr10	126970882	126970906	known
chr10	126972839	126972863	known
chr10	126980054	126980078	known
chr10	126984213	126984237	known
chr10	126992079	126992103	known
chr10	126992194	126992218	known
chr10	126993802	126993826	known
chr10	126994861	126994885	known
chr10	127003457	127003481	known
chr10	127012209	127012233	known
chr10	127018215	127018239	known
chr10	127018737	127018761	known
chr10	127019364	127019388	known
chr10	127027138	127027162	known
chr10	127028405	127028429	known
chr10	127032856	127032880	known
chr10	127033134	127033158	known
chr10	127042699	127042723	known
chr10	127047397	127047421	known
chr10	127049558	127049582	known
chr10	127049627	127049651	known
chr10	127052116	127052140	known
chr10	127061408	127061432	known
chr10	127062966	127062990	known
chr10	127065846	127065870	known
chr10	12707140	12707164	known
chr10	12710626	12710650	known
chr10	127107117	127107141	known
chr10	127110421	127110445	known
chr10	12711207	12711231	known
chr10	127120764	127120788	known
chr10	127141311	127141335	known
chr10	127141567	127141591	known
chr10	127143012	127143036	known
chr10	127144034	127144058	known
chr10	127144298	127144322	known
chr10	127166394	127166418	known
chr10	127168150	127168174	known
chr10	127168297	127168321	known
chr10	12729697	12729721	known
chr10	127356942	127356966	known
chr10	127370641	127370665	known
chr10	127372988	127373012	known
chr10	127474860	127474884	known
chr10	127475485	127475509	known
chr10	127477157	127477181	known
chr10	127482730	127482754	known
chr10	12748274	12748298	known
chr10	127483417	127483441	known
chr10	127498671	127498695	known
chr10	127499841	127499865	known
chr10	127521649	127521673	known
chr10	127522795	127522819	known
chr10	127526098	127526122	known
chr10	12753402	12753426	known
chr10	12755617	12755641	known
chr10	127586561	127586585	known
chr10	127589303	127589327	known
chr10	127607958	127607982	known
chr10	127611274	127611298	known
chr10	127613213	127613237	known
chr10	127619256	127619280	known
chr10	127619522	127619546	known
chr10	127628464	127628488	known
chr10	127634876	127634900	known
chr10	127647221	127647245	known
chr10	127690475	127690499	known
chr10	127691405	127691429	known
chr10	127695396	127695420	known
chr10	127706793	127706817	known
chr10	127708035	127708059	known
chr10	127710331	127710355	known
chr10	127736964	127736988	known
chr10	127741515	127741539	known
chr10	127741578	127741602	known
chr10	127744607	127744631	known
chr10	127745635	127745659	known
chr10	127762693	127762717	known
chr10	127763888	127763912	known
chr10	127786243	127786267	known
chr10	127805181	127805205	known
chr10	127813545	127813569	known
chr10	127816713	127816737	known
chr10	127849554	127849578	known
chr10	127890808	127890832	known
chr10	127891423	127891447	known
chr10	127924221	127924245	known
chr10	127925007	127925031	known
chr10	127926805	127926829	known
chr10	127927864	127927888	known
chr10	127928440	127928464	known
chr10	127929933	127929957	known
chr10	127934966	127934990	known
chr10	127938441	127938465	known
chr10	127939185	127939209	known
chr10	127941996	127942020	known
chr10	127951478	127951502	known
chr10	127955437	127955461	known
chr10	127959372	127959396	known
chr10	127968189	127968213	known
chr10	127981452	127981476	known
chr10	127982945	127982969	known
chr10	128004443	128004467	known
chr10	128005148	128005172	known
chr10	128023219	128023243	known
chr10	128027900	128027924	known
chr10	128050388	128050412	known
chr10	128051412	128051436	known
chr10	128058768	128058792	known
chr10	128064014	128064038	known
chr10	128080279	128080303	known
chr10	128094137	128094161	known
chr10	128096415	128096439	known
chr10	128096881	128096905	known
chr10	128099198	128099222	known
chr10	12810027	12810051	known
chr10	128103707	128103731	known
chr10	128104666	128104690	known
chr10	128104801	128104825	known
chr10	128105844	128105868	known
chr10	128129012	128129036	known
chr10	128130778	128130802	known
chr10	128132358	128132382	known
chr10	128133512	128133536	known
chr10	128133798	128133822	known
chr10	128136266	128136290	known
chr10	128136417	128136441	known
chr10	128137509	128137533	known
chr10	128140968	128140992	known
chr10	128142852	128142876	known
chr10	128143079	128143103	known
chr10	128143906	128143930	known
chr10	128180637	128180661	known
chr10	128186512	128186536	known
chr10	128217590	128217614	known
chr10	128237729	128237753	known
chr10	128243975	128243999	known
chr10	128246388	128246412	known
chr10	128255492	128255516	known
chr10	128262608	128262632	known
chr10	128262986	128263010	known
chr10	128312841	128312865	known
chr10	128317359	128317383	known
chr10	128319230	128319254	known
chr10	128334471	128334495	known
chr10	128341022	128341046	known
chr10	128341152	128341176	known
chr10	128343692	128343716	known
chr10	128351422	128351446	known
chr10	128355372	128355396	known
chr10	128357905	128357929	known
chr10	128359813	128359837	known
chr10	128364194	128364218	known
chr10	128373078	128373102	known
chr10	128378126	128378150	known
chr10	128378881	128378905	known
chr10	128381519	128381543	known
chr10	128383192	128383216	known
chr10	128387929	128387953	known
chr10	128388822	128388846	known
chr10	128401136	128401160	known
chr10	128401141	128401165	known
chr10	128404875	128404899	known
chr10	128405948	128405972	known
chr10	128424505	128424529	known
chr10	128430275	128430299	known
chr10	128436587	128436611	known
chr10	128436975	128436999	known
chr10	128451553	128451577	known
chr10	128560991	128561015	known
chr10	128562162	128562186	known
chr10	12873466	12873490	known
chr10	128795645	128795669	known
chr10	12890349	12890373	known
chr10	12890830	12890854	known
chr10	12892653	12892677	known
chr10	128984710	128984734	known
chr10	128986173	128986197	known
chr10	128988573	128988597	known
chr10	129075538	129075562	known
chr10	12912272	12912296	known
chr10	129136387	129136411	known
chr10	129156440	129156464	known
chr10	129157458	129157482	known
chr10	129172685	129172709	known
chr10	129172693	129172717	known
chr10	129172747	129172771	known
chr10	129173135	129173159	known
chr10	129207455	129207479	known
chr10	129213921	129213945	known
chr10	129216361	129216385	known
chr10	129228815	129228839	known
chr10	129236376	129236400	known
chr10	12951203	12951227	known
chr10	129558905	129558929	known
chr10	129559092	129559116	known
chr10	129674915	129674939	known
chr10	129697756	129697780	known
chr10	129714846	129714870	known
chr10	129724825	129724849	known
chr10	129725753	129725777	known
chr10	129726986	129727010	known
chr10	129752691	129752715	known
chr10	129753304	129753328	known
chr10	129856899	129856923	known
chr10	129860500	129860524	known
chr10	129871814	129871838	known
chr10	129873021	129873045	known
chr10	13012242	13012266	known
chr10	13016012	13016036	known
chr10	13089382	13089406	known
chr10	13091076	13091100	known
chr10	13207075	13207099	known
chr10	13237710	13237734	known
chr10	13239125	13239149	known
chr10	13272851	13272875	known
chr10	13282347	13282371	known
chr10	13290360	13290384	known
chr10	13290832	13290856	known
chr10	13296175	13296199	known
chr10	13318685	13318709	known
chr10	13319787	13319811	known
chr10	13320188	13320212	known
chr10	13381102	13381126	known
chr10	13385701	13385725	known
chr10	13386677	13386701	known
chr10	13398379	13398403	known
chr10	13400388	13400412	known
chr10	13413548	13413572	known
chr10	13426673	13426697	known
chr10	13448713	13448737	known
chr10	13454108	13454132	known
chr10	13454615	13454639	known
chr10	13460011	13460035	known
chr10	13472967	13472991	known
chr10	13480617	13480641	known
chr10	13481836	13481860	known
chr10	13483473	13483497	known
chr10	13484941	13484965	known
chr10	13490216	13490240	known
chr10	13506032	13506056	known
chr10	13509025	13509049	known
chr10	13514348	13514372	known
chr10	13548728	13548752	known
chr10	13550443	13550467	known
chr10	13550592	13550616	known
chr10	13559910	13559934	known
chr10	13563989	13564013	known
chr10	13572043	13572067	known
chr10	13579917	13579941	known
chr10	13582121	13582145	known
chr10	13591708	13591732	known
chr10	13598219	13598243	known
chr10	13598487	13598511	known
chr10	13599607	13599631	known
chr10	13601514	13601538	known
chr10	13647108	13647132	known
chr10	13649872	13649896	known
chr10	13651687	13651711	known
chr10	13674517	13674541	known
chr10	13681385	13681409	known
chr10	13690949	13690973	known
chr10	13693233	13693257	known
chr10	13693914	13693938	known
chr10	13694228	13694252	known
chr10	13701098	13701122	known
chr10	13704690	13704714	known
chr10	13705564	13705588	known
chr10	13709596	13709620	known
chr10	13737206	13737230	known
chr10	13738421	13738445	known
chr10	13749176	13749200	known
chr10	13749855	13749879	known
chr10	13755897	13755921	known
chr10	13756234	13756258	known
chr10	13762031	13762055	known
chr10	13762376	13762400	known
chr10	13765343	13765367	known
chr10	13766885	13766909	known
chr10	13773528	13773552	known
chr10	13803951	13803975	known
chr10	13809244	13809268	known
chr10	13839305	13839329	known
chr10	13848549	13848573	known
chr10	13875616	13875640	known
chr10	13885103	13885127	known
chr10	13886873	13886897	known
chr10	13890041	13890065	known
chr10	13906319	13906343	known
chr10	13908881	13908905	known
chr10	13910912	13910936	known
chr10	13911424	13911448	known
chr10	13912222	13912246	known
chr10	14022100	14022124	known
chr10	14025498	14025522	known
chr10	14028316	14028340	known
chr10	14029407	14029431	known
chr10	14035175	14035199	known
chr10	14035318	14035342	known
chr10	14037075	14037099	known
chr10	14049992	14050016	known
chr10	14136927	14136951	known
chr10	14148273	14148297	known
chr10	14150946	14150970	known
chr10	14200747	14200771	known
chr10	14202064	14202088	known
chr10	14226359	14226383	known
chr10	14228184	14228208	known
chr10	14231387	14231411	known
chr10	14233571	14233595	known
chr10	14233696	14233720	known
chr10	14235773	14235797	known
chr10	14238520	14238544	known
chr10	14246832	14246856	known
chr10	14252641	14252665	known
chr10	14256453	14256477	known
chr10	14260461	14260485	known
chr10	14262813	14262837	known
chr10	14287667	14287691	known
chr10	14302554	14302578	known
chr10	14306424	14306448	known
chr10	14318834	14318858	known
chr10	14320525	14320549	known
chr10	14336304	14336328	known
chr10	14337897	14337921	known
chr10	14340179	14340203	known
chr10	14356374	14356398	known
chr10	14381032	14381056	known
chr10	14426039	14426063	known
chr10	14427915	14427939	known
chr10	14447898	14447922	known
chr10	14478666	14478690	known
chr10	14481620	14481644	known
chr10	14621282	14621306	known
chr10	14659980	14660004	known
chr10	14748366	14748390	known
chr10	14756389	14756413	known
chr10	14758028	14758052	known
chr10	14763404	14763428	known
chr10	14764027	14764051	known
chr10	14777152	14777176	known
chr10	14778523	14778547	known
chr10	14780696	14780720	known
chr10	14967071	14967095	known
chr10	14969202	14969226	known
chr10	15028658	15028682	known
chr10	15110024	15110048	known
chr10	15135998	15136022	known
chr10	15162821	15162845	known
chr10	15162973	15162997	known
chr10	15163128	15163152	known
chr10	15255326	15255350	known
chr10	15255900	15255924	known
chr10	15309509	15309533	known
chr10	15313107	15313131	known
chr10	15478213	15478237	known
chr10	15479002	15479026	known
chr10	15479413	15479437	known
chr10	15534519	15534543	known
chr10	15559400	15559424	known
chr10	15560335	15560359	known
chr10	15586787	15586811	known
chr10	15589220	15589244	known
chr10	15620712	15620736	known
chr10	15711845	15711869	known
chr10	15712340	15712364	known
chr10	15713341	15713365	known
chr10	15730887	15730911	known
chr10	15733889	15733913	known
chr10	15734018	15734042	known
chr10	15806376	15806400	known
chr10	15836546	15836570	known
chr10	15840583	15840607	known
chr10	15841797	15841821	known
chr10	15857864	15857888	known
chr10	15861240	15861264	known
chr10	15861517	15861541	known
chr10	15881648	15881672	known
chr10	15890414	15890438	known
chr10	15890523	15890547	known
chr10	15925473	15925497	known
chr10	15927133	15927157	known
chr10	16032242	16032266	known
chr10	16033881	16033905	known
chr10	16035455	16035479	known
chr10	16035523	16035547	known
chr10	16070196	16070220	known
chr10	16189049	16189073	known
chr10	16219178	16219202	known
chr10	16227960	16227984	known
chr10	16241452	16241476	known
chr10	16247499	16247523	known
chr10	16267466	16267490	known
chr10	16268948	16268972	known
chr10	16270250	16270274	known
chr10	16274033	16274057	known
chr10	16296950	16296974	known
chr10	16297571	16297595	known
chr10	16297610	16297634	known
chr10	16298497	16298521	known
chr10	16299056	16299080	known
chr10	16307020	16307044	known
chr10	16309753	16309777	known
chr10	16310388	16310412	known
chr10	16342397	16342421	known
chr10	16344905	16344929	known
chr10	16352711	16352735	known
chr10	16352760	16352784	known
chr10	16354514	16354538	known
chr10	16360954	16360978	known
chr10	16490554	16490578	known
chr10	16509369	16509393	known
chr10	16525003	16525027	known
chr10	16525461	16525485	known
chr10	16591451	16591475	known
chr10	16594183	16594207	known
chr10	16594367	16594391	known
chr10	16599381	16599405	known
chr10	16599499	16599523	known
chr10	16613844	16613868	known
chr10	16616102	16616126	known
chr10	16616160	16616184	known
chr10	16684379	16684403	known
[truncated: 539,617 more rows]
